# Supplementary material for: Signaling Networks Associated with AKT Activation in Non-Small Cell Lung Cancer (NSCLC): New Insights on the Role of Phosphatydil-Inositol-3 kinase
Source: PLoS One. 2012 Feb 17;7(2):e30427. doi: 10.1371/journal.pone.0030427 (PMC3281846; doi:10.1371/journal.pone.0030427)
Supplement: Table S11 — Genes significantly increased or decreased in BEAS-2B vs BEAS-PI3KCA-E545K. Expression microarray (HT-12_V3_0_R1) data were prefiltered to remove genes changing less than 1.5 fold, and a t-test was run to determine significant (p<0.01) changers. A multiple testing correction using the algorithm of Benjamini and Hochberg was used to reduce the false discovery rate. See file attached. (XLS) [file pone.0030427.s018.xls]

## Sheet: CANCER
PROBE_ID	Fold change(BEAS-PI3KCA-E545K vs BEAS-2B)	Regulation(BEAS-PI3KCA-E545K vs BEAS-2B)	Accession	Definition	Symbol
ILMN_1762899	18.3552	up	NM_001964.2	Homo sapiens early growth response 1 (EGR1), mRNA.	EGR1
ILMN_1669523	15.7	up	NM_005252.2	Homo sapiens v-fos FBJ murine osteosarcoma viral oncogene homolog (FOS), mRNA.	FOS
ILMN_1751607	14.3046	up	NM_006732.1	Homo sapiens FBJ murine osteosarcoma viral oncogene homolog B (FOSB), mRNA.	FOSB
ILMN_2184373	11.6374	up	NM_000584.2	Homo sapiens interleukin 8 (IL8), mRNA.	IL8
ILMN_1713829	9.99215	up	NM_004878.3	Homo sapiens prostaglandin E synthase (PTGES), mRNA.	PTGES
ILMN_1710284	9.29756	up	NM_005524.2	Homo sapiens hairy and enhancer of split 1, (Drosophila) (HES1), mRNA.	HES1
ILMN_1692223	8.75516	up	NM_005564.3	Homo sapiens lipocalin 2 (LCN2), mRNA.	LCN2
ILMN_1682717	8.72993	up	NM_003897.3	Homo sapiens immediate early response 3 (IER3), mRNA.	IER3
ILMN_1656501	8.46163	up	NM_004419.3	Homo sapiens dual specificity phosphatase 5 (DUSP5), mRNA.	DUSP5
ILMN_1775501	8.34319	up	NM_000576.2	Homo sapiens interleukin 1, beta (IL1B), mRNA.	IL1B
ILMN_1707727	7.50221	up	NM_139314.1	Homo sapiens angiopoietin-like 4 (ANGPTL4), transcript variant 1, mRNA.	ANGPTL4
ILMN_1688480	7.23729	up	NM_053056.2	Homo sapiens cyclin D1 (CCND1), mRNA.	CCND1
ILMN_1739222	6.98052	up	NM_004454.1	Homo sapiens ets variant gene 5 (ets-related molecule) (ETV5), mRNA.	ETV5
ILMN_1667081	6.7148	up	NM_001759.2	Homo sapiens cyclin D2 (CCND2), mRNA.	CCND2
ILMN_1806023	6.2372	up	NM_002228.3	Homo sapiens jun oncogene (JUN), mRNA.	JUN
ILMN_2374865	6.21476	up	NM_001040619.1	Homo sapiens activating transcription factor 3 (ATF3), transcript variant 4, mRNA.	ATF3
ILMN_2067656	6.03703	up	NM_001759.2	Homo sapiens cyclin D2 (CCND2), mRNA.	CCND2
ILMN_2188862	6.03283	up	NM_004864.1	Homo sapiens growth differentiation factor 15 (GDF15), mRNA.	GDF15
ILMN_1658483	6.00639	up	NM_000575.3	Homo sapiens interleukin 1, alpha (IL1A), mRNA.	IL1A
ILMN_1715401	5.57856	up	NM_005950.1	Homo sapiens metallothionein 1G (MT1G), mRNA.	MT1G
ILMN_1725852	5.43236	up	NM_005978.3	Homo sapiens S100 calcium binding protein A2 (S100A2), mRNA.	S100A2
ILMN_2052208	5.39402	up	NM_001924.2	Homo sapiens growth arrest and DNA-damage-inducible, alpha (GADD45A), mRNA.	GADD45A
ILMN_1802615	5.34374	up	NM_001259.5	Homo sapiens cyclin-dependent kinase 6 (CDK6), mRNA.	CDK6
ILMN_1666733	5.04764	up	NM_000584.2	Homo sapiens interleukin 8 (IL8), mRNA.	IL8
ILMN_1803429	4.98629	up	NM_001001391.1	Homo sapiens CD44 molecule (Indian blood group) (CD44), transcript variant 4, mRNA.	CD44
ILMN_1699829	4.98078	up	NM_001901.1	Homo sapiens connective tissue growth factor (CTGF), mRNA.	CTGF
ILMN_2115125	4.90446	up	NM_001901.2	Homo sapiens connective tissue growth factor (CTGF), mRNA.	CTGF
ILMN_1801216	4.81135	up	NM_005980.2	Homo sapiens S100 calcium binding protein P (S100P), mRNA.	S100P
ILMN_1704294	4.63095	up	NM_001793.3	Homo sapiens cadherin 3, type 1, P-cadherin (placental) (CDH3), mRNA.	CDH3
ILMN_1694075	4.50114	up	NM_001924.2	Homo sapiens growth arrest and DNA-damage-inducible, alpha (GADD45A), mRNA.	GADD45A
ILMN_2121408	4.44427	up	NM_001945.1	Homo sapiens heparin-binding EGF-like growth factor (HBEGF), mRNA.	HBEGF
ILMN_2406035	4.37756	up	NM_198129.1	Homo sapiens laminin, alpha 3 (LAMA3), transcript variant 1, mRNA.	LAMA3
ILMN_1695590	4.15907	up	NM_000024.4	Homo sapiens adrenergic, beta-2-, receptor, surface (ADRB2), mRNA.	ADRB2
ILMN_1668052	4.14188	up	NM_153675.1	Homo sapiens forkhead box A2 (FOXA2), transcript variant 2, mRNA.	FOXA2
ILMN_2149164	4.07608	up	NM_003012.3	Homo sapiens secreted frizzled-related protein 1 (SFRP1), mRNA.	SFRP1
ILMN_1793888	3.92583	up	NM_002639.3	Homo sapiens serpin peptidase inhibitor, clade B (ovalbumin), member 5 (SERPINB5), mRNA.	SERPINB5
ILMN_1724686	3.82861	up	NM_021101.3	Homo sapiens claudin 1 (CLDN1), mRNA.	CLDN1
ILMN_1733811	3.81678	up	NM_002230.1	Homo sapiens junction plakoglobin (JUP), transcript variant 1, mRNA.	JUP
ILMN_1782389	3.81112	up	NM_005558.3	Homo sapiens ladinin 1 (LAD1), mRNA.	LAD1
ILMN_1678143	3.78921	up	NM_001175.4	Homo sapiens Rho GDP dissociation inhibitor (GDI) beta (ARHGDIB), mRNA.	ARHGDIB
ILMN_1680110	3.68501	up	NM_006829.2	Homo sapiens chromosome 10 open reading frame 116 (C10orf116), mRNA.	C10orf116
ILMN_1800739	3.6328	up	NM_021102.2	Homo sapiens serine peptidase inhibitor, Kunitz type, 2 (SPINT2), mRNA.	SPINT2
ILMN_1680618	3.49041	up	NM_002467.3	Homo sapiens v-myc myelocytomatosis viral oncogene homolog (avian) (MYC), mRNA.	MYC
ILMN_1688892	3.48545	up	NM_198129.1	Homo sapiens laminin, alpha 3 (LAMA3), transcript variant 1, mRNA.	LAMA3
ILMN_1791545	3.42729	up	NM_015515.3	Homo sapiens keratin 23 (histone deacetylase inducible) (KRT23), mRNA.	KRT23
ILMN_2059549	3.38837	up	NM_003177.3	Homo sapiens spleen tyrosine kinase (SYK), mRNA.	SYK
ILMN_1699651	3.35949	up	NM_000600.1	Homo sapiens interleukin 6 (interferon, beta 2) (IL6), mRNA.	IL6
ILMN_1744381	3.35524	up	NM_000602.1	Homo sapiens serpin peptidase inhibitor, clade E (nexin, plasminogen activator inhibitor type 1), member 1 (SERPINE1), mRNA.	SERPINE1
ILMN_1753830	3.33897	up	NM_001986.1	Homo sapiens ets variant gene 4 (E1A enhancer binding protein, E1AF) (ETV4), mRNA.	ETV4
ILMN_1699887	3.32937	up	NM_021978.2	Homo sapiens suppression of tumorigenicity 14 (colon carcinoma, matriptase, epithin) (ST14), mRNA.	ST14
ILMN_2410612	3.25018	up	NM_017579.1	Homo sapiens deleted in malignant brain tumors 1 (DMBT1), transcript variant 3, mRNA.	DMBT1
ILMN_1764729	3.22704	up	NM_002226.3	Homo sapiens jagged 2 (JAG2), transcript variant 1, mRNA.	JAG2
ILMN_2311537	3.19677	up	NM_145899.1	Homo sapiens high mobility group AT-hook 1 (HMGA1), transcript variant 1, mRNA.	HMGA1
ILMN_2399523	3.13903	up	NM_145159.1	Homo sapiens jagged 2 (JAG2), transcript variant 2, mRNA.	JAG2
ILMN_1770940	3.11479	up	NM_004360.2	Homo sapiens cadherin 1, type 1, E-cadherin (epithelial) (CDH1), mRNA.	CDH1
ILMN_2341661	3.05415	up	NM_001986.2	Homo sapiens ets variant gene 4 (E1A enhancer binding protein, E1AF) (ETV4), transcript variant 1, mRNA.	ETV4
ILMN_2146761	3.02071	up	NM_001444.1	Homo sapiens fatty acid binding protein 5 (psoriasis-associated) (FABP5), mRNA.	FABP5
ILMN_2334210	3.00533	up	NM_001005619.1	Homo sapiens integrin, beta 4 (ITGB4), transcript variant 2, mRNA.	ITGB4
ILMN_1761260	3.00521	up	NM_014900.3	Homo sapiens COBL-like 1 (COBLL1), mRNA.	COBLL1
ILMN_2110908	2.97965	up	NM_002467.3	Homo sapiens v-myc myelocytomatosis viral oncogene homolog (avian) (MYC), mRNA.	MYC
ILMN_2150851	2.94138	up	NM_002575.1	Homo sapiens serpin peptidase inhibitor, clade B (ovalbumin), member 2 (SERPINB2), mRNA.	SERPINB2
ILMN_2395043	2.93633	up	NM_198431.1	Homo sapiens heat shock 70kDa protein 4 (HSPA4), transcript variant 2, mRNA.	HSPA4
ILMN_1699354	2.93147	up	NM_004431.2	Homo sapiens EPH receptor A2 (EPHA2), mRNA.	EPHA2
ILMN_2396020	2.91258	up	NM_022652.2	Homo sapiens dual specificity phosphatase 6 (DUSP6), transcript variant 2, mRNA.	DUSP6
ILMN_1751465	2.88926	up	NM_001717.2	Homo sapiens basonuclin 1 (BNC1), mRNA.	BNC1
ILMN_2169261	2.84578	up	NM_003282.2	Homo sapiens troponin I type 2 (skeletal, fast) (TNNI2), mRNA.	TNNI2
ILMN_1738552	2.8353	up	NM_004172.3	Homo sapiens solute carrier family 1 (glial high affinity glutamate transporter), member 3 (SLC1A3), mRNA.	SLC1A3
ILMN_2062468	2.83256	up	NM_001553.1	Homo sapiens insulin-like growth factor binding protein 7 (IGFBP7), mRNA.	IGFBP7
ILMN_1806607	2.82417	up	NM_006142.3	Homo sapiens stratifin (SFN), mRNA.	SFN
ILMN_1720829	2.79382	up	NM_003407.2	Homo sapiens zinc finger protein 36, C3H type, homolog (mouse) (ZFP36), mRNA.	ZFP36
ILMN_2188264	2.78802	up	NM_001554.3	Homo sapiens cysteine-rich, angiogenic inducer, 61 (CYR61), mRNA.	CYR61
ILMN_1805175	2.7507	up	NM_001099691.1	Homo sapiens transforming growth factor, alpha (TGFA), transcript variant 2, mRNA.	TGFA
ILMN_1783287	2.73981	up	NM_020672.1	Homo sapiens S100 calcium binding protein A14 (S100A14), mRNA.	S100A14
ILMN_2083946	2.63871	up	NM_003236.1	Homo sapiens transforming growth factor, alpha (TGFA), mRNA.	TGFA
ILMN_1751161	2.63248	up	NM_000094.2	Homo sapiens collagen, type VII, alpha 1 (epidermolysis bullosa, dystrophic, dominant and recessive) (COL7A1), mRNA.	COL7A1
ILMN_1686116	2.62321	up	NM_003246.2	Homo sapiens thrombospondin 1 (THBS1), mRNA.	THBS1
ILMN_1794863	2.60998	up	NM_018584.5	Homo sapiens calcium/calmodulin-dependent protein kinase II inhibitor 1 (CAMK2N1), mRNA.	CAMK2N1
ILMN_1760628	2.60743	up	NM_024718.2	Homo sapiens chromosome 9 open reading frame 86 (C9orf86), mRNA.	C9orf86
ILMN_1719759	2.60686	up	NM_002160.2	Homo sapiens tenascin C (hexabrachion) (TNC), mRNA.	TNC
ILMN_1726666	2.5997	up	NM_002084.3	Homo sapiens glutathione peroxidase 3 (plasma) (GPX3), mRNA.	GPX3
ILMN_2163723	2.56324	up	NM_005556.3	Homo sapiens keratin 7 (KRT7), mRNA.	KRT7
ILMN_1764362	2.56244	up	NM_017816.1	Homo sapiens Ly1 antibody reactive homolog (mouse) (LYAR), mRNA.	LYAR
ILMN_2082585	2.56153	up	NM_003068.3	Homo sapiens snail homolog 2 (Drosophila) (SNAI2), mRNA.	SNAI2
ILMN_1730777	2.51125	up	NM_002276.3	Homo sapiens keratin 19 (KRT19), mRNA.	KRT19
ILMN_1803811	2.50076	up	NM_025195.2	Homo sapiens tribbles homolog 1 (Drosophila) (TRIB1), mRNA.	TRIB1
ILMN_1798256	2.49337	up	NM_003364.2	Homo sapiens uridine phosphorylase 1 (UPP1), transcript variant 1, mRNA.	UPP1
ILMN_2197365	2.48325	up	NM_002923.1	Homo sapiens regulator of G-protein signalling 2, 24kDa (RGS2), mRNA.	RGS2
ILMN_2086077	2.47603	up	NM_002229.2	Homo sapiens jun B proto-oncogene (JUNB), mRNA.	JUNB
ILMN_2298301	2.4712	up	NM_001717.2	Homo sapiens basonuclin 1 (BNC1), mRNA.	BNC1
ILMN_2184184	2.46498	up	NM_000700.1	Homo sapiens annexin A1 (ANXA1), mRNA.	ANXA1
ILMN_1797009	2.46013	up	NM_001993.2	Homo sapiens coagulation factor III (thromboplastin, tissue factor) (F3), mRNA.	F3
ILMN_1664861	2.4546	up	NM_181353.1	Homo sapiens inhibitor of DNA binding 1, dominant negative helix-loop-helix protein (ID1), transcript variant 2, mRNA.	ID1
ILMN_1686664	2.44848	up	NM_005953.2	Homo sapiens metallothionein 2A (MT2A), mRNA.	MT2A
ILMN_1744604	2.43608	up	NM_000101.2	Homo sapiens cytochrome b-245, alpha polypeptide (CYBA), mRNA.	CYBA
ILMN_1662795	2.43388	up	NM_000067.1	Homo sapiens carbonic anhydrase II (CA2), mRNA.	CA2
ILMN_1677814	2.41187	up	NM_003786.2	Homo sapiens ATP-binding cassette, sub-family C (CFTR/MRP), member 3 (ABCC3), mRNA.	ABCC3
ILMN_1815308	2.40585	up	NM_001006946.1	Homo sapiens syndecan 1 (SDC1), transcript variant 1, mRNA.	SDC1
ILMN_1793118	2.40584	up	NM_001079864.1	Homo sapiens Tax1 (human T-cell leukemia virus type I) binding protein 1 (TAX1BP1), transcript variant 2, mRNA.	TAX1BP1
ILMN_1720373	2.38795	up	NM_003486.5	Homo sapiens solute carrier family 7 (cationic amino acid transporter, y+ system), member 5 (SLC7A5), mRNA.	SLC7A5
ILMN_2054297	2.37218	up	NM_000963.1	Homo sapiens prostaglandin-endoperoxide synthase 2 (prostaglandin G/H synthase and cyclooxygenase) (PTGS2), mRNA.	PTGS2
ILMN_1749327	2.37154	up	NM_002754.3	Homo sapiens mitogen-activated protein kinase 13 (MAPK13), mRNA.	MAPK13
ILMN_1714383	2.35876	up	NM_001003396.1	Homo sapiens tumor protein D52-like 1 (TPD52L1), transcript variant 3, mRNA.	TPD52L1
ILMN_2383349	2.33432	up	NM_018234.2	Homo sapiens STEAP family member 3 (STEAP3), transcript variant 2, mRNA.	STEAP3
ILMN_1809931	2.32612	up	NM_006096.2	Homo sapiens N-myc downstream regulated gene 1 (NDRG1), mRNA.	NDRG1
ILMN_2396444	2.31871	up	NM_001040021.1	Homo sapiens CD14 molecule (CD14), transcript variant 2, mRNA.	CD14
ILMN_1703855	2.3086	up	NM_006919.1	Homo sapiens serpin peptidase inhibitor, clade B (ovalbumin), member 3 (SERPINB3), mRNA.	SERPINB3
ILMN_2374770	2.2602	up	NM_001079864.1	Homo sapiens Tax1 (human T-cell leukemia virus type I) binding protein 1 (TAX1BP1), transcript variant 2, mRNA.	TAX1BP1
ILMN_1701173	2.24622	up	NM_004823.1	Homo sapiens potassium channel, subfamily K, member 6 (KCNK6), mRNA.	KCNK6
ILMN_1773741	2.24278	up	NM_005113.2	Homo sapiens golgi autoantigen, golgin subfamily a, 5 (GOLGA5), mRNA.	GOLGA5
ILMN_1755649	2.21597	up	NM_004695.2	Homo sapiens solute carrier family 16, member 5 (monocarboxylic acid transporter 6) (SLC16A5), mRNA.	SLC16A5
ILMN_1735014	2.21165	up	NM_001300.4	Homo sapiens Kruppel-like factor 6 (KLF6), transcript variant 2, mRNA.	KLF6
ILMN_1688154	2.19944	up	NM_002447.2	Homo sapiens macrophage stimulating 1 receptor (c-met-related tyrosine kinase) (MST1R), mRNA.	MST1R
ILMN_2129927	2.18774	up	NM_000127.2	Homo sapiens exostoses (multiple) 1 (EXT1), mRNA.	EXT1
ILMN_1784602	2.1857	up	NM_000389.2	Homo sapiens cyclin-dependent kinase inhibitor 1A (p21, Cip1) (CDKN1A), transcript variant 1, mRNA.	CDKN1A
ILMN_2317543	2.1847	up	NM_001005731.1	Homo sapiens integrin, beta 4 (ITGB4), transcript variant 3, mRNA.	ITGB4
ILMN_1739001	2.18006	up	NM_002353.1	Homo sapiens tumor-associated calcium signal transducer 2 (TACSTD2), mRNA.	TACSTD2
ILMN_2129572	2.17991	up	NM_001993.2	Homo sapiens coagulation factor III (thromboplastin, tissue factor) (F3), mRNA.	F3
ILMN_1665035	2.1769	up	NM_000526.3	Homo sapiens keratin 14 (epidermolysis bullosa simplex, Dowling-Meara, Koebner) (KRT14), mRNA.	KRT14
ILMN_1687768	2.16185	up	NM_181782.2	Homo sapiens nuclear receptor coactivator 7 (NCOA7), mRNA.	NCOA7
ILMN_1801616	2.16165	up	NM_001423.1	Homo sapiens epithelial membrane protein 1 (EMP1), mRNA.	EMP1
ILMN_2348788	2.15775	up	NM_001001392.1	Homo sapiens CD44 molecule (Indian blood group) (CD44), transcript variant 5, mRNA.	CD44
ILMN_2366864	2.15542	up	NM_021991.1	Homo sapiens junction plakoglobin (JUP), transcript variant 2, mRNA.	JUP
ILMN_1671557	2.14914	up	NM_003311.3	Homo sapiens pleckstrin homology-like domain, family A, member 2 (PHLDA2), mRNA.	PHLDA2
ILMN_1698419	2.14105	up	NM_001077261.1	Homo sapiens nuclear receptor co-repressor 2 (NCOR2), transcript variant 2, mRNA.	NCOR2
ILMN_1671703	2.13875	up	NM_001613.1	Homo sapiens actin, alpha 2, smooth muscle, aorta (ACTA2), mRNA.	ACTA2
ILMN_1723123	2.12988	up	NM_022965.1	Homo sapiens fibroblast growth factor receptor 3 (achondroplasia, thanatophoric dwarfism) (FGFR3), transcript variant 2, mRNA.	FGFR3
ILMN_1772521	2.12937	up	NM_015440.3	Homo sapiens methylenetetrahydrofolate dehydrogenase (NADP+ dependent) 1-like (MTHFD1L), mRNA.	MTHFD1L
ILMN_2340052	2.10777	up	NM_006312.3	Homo sapiens nuclear receptor co-repressor 2 (NCOR2), transcript variant 1, mRNA.	NCOR2
ILMN_2221564	2.09469	up	NM_017816.1	Homo sapiens Ly1 antibody reactive homolog (mouse) (LYAR), mRNA.	LYAR
ILMN_1655595	2.08885	up	NM_006216.2	Homo sapiens serpin peptidase inhibitor, clade E (nexin, plasminogen activator inhibitor type 1), member 2 (SERPINE2), mRNA.	SERPINE2
ILMN_2131861	2.07828	up	NM_003877.3	Homo sapiens suppressor of cytokine signaling 2 (SOCS2), mRNA.	SOCS2
ILMN_2337923	2.06739	up	NM_001003397.1	Homo sapiens tumor protein D52-like 1 (TPD52L1), transcript variant 4, mRNA.	TPD52L1
ILMN_1685397	2.04079	up	NM_002204.1	Homo sapiens integrin, alpha 3 (antigen CD49C, alpha 3 subunit of VLA-3 receptor) (ITGA3), transcript variant a, mRNA.	ITGA3
ILMN_1687533	2.03481	up	NM_006378.2	Homo sapiens sema domain, immunoglobulin domain (Ig), transmembrane domain (TM) and short cytoplasmic domain, (semaphorin) 4D (SEMA4D), mRNA.	SEMA4D
ILMN_1726064	2.03306	up	NM_017906.2	Homo sapiens PAK1 interacting protein 1 (PAK1IP1), mRNA.	PAK1IP1
ILMN_1758087	2.00348	up	NM_020791.1	Homo sapiens TAO kinase 1 (TAOK1), mRNA.	TAOK1
ILMN_1721128	2.00277	up	NM_006809.4	Homo sapiens translocase of outer mitochondrial membrane 34 (TOMM34), nuclear gene encoding mitochondrial protein, mRNA.	TOMM34
ILMN_1784300	1.99844	up	NM_006000.1	Homo sapiens tubulin, alpha 4a (TUBA4A), mRNA.	TUBA4A
ILMN_1703913	1.99794	up	NM_001723.4	Homo sapiens dystonin (DST), transcript variant 1e, mRNA.	DST
ILMN_2094776	1.99601	up	NM_020307.2	Homo sapiens cyclin L1 (CCNL1), mRNA.	CCNL1
ILMN_1736567	1.99266	up	NM_001025159.1	Homo sapiens CD74 molecule, major histocompatibility complex, class II invariant chain (CD74), transcript variant 1, mRNA.	CD74
ILMN_1758128	1.99125	up	NM_134268.3	Homo sapiens cytoglobin (CYGB), mRNA.	CYGB
ILMN_1726743	1.98922	up	NM_016640.3	Homo sapiens mitochondrial ribosomal protein S30 (MRPS30), nuclear gene encoding mitochondrial protein, mRNA.	MRPS30
ILMN_1798081	1.98514	up	NM_130440.1	Homo sapiens protein tyrosine phosphatase, receptor type, F (PTPRF), transcript variant 2, mRNA.	PTPRF
ILMN_1717234	1.98021	up	NM_001042445.1	Homo sapiens calpastatin (CAST), transcript variant 11, mRNA.	CAST
ILMN_1729161	1.97068	up	NM_017617.3	Homo sapiens Notch homolog 1, translocation-associated (Drosophila) (NOTCH1), mRNA.	NOTCH1
ILMN_2392274	1.96796	up	NM_001024844.1	Homo sapiens CD82 molecule (CD82), transcript variant 2, mRNA.	CD82
ILMN_1815130	1.95948	up	NM_033386.2	Homo sapiens MICAL-like 1 (MICALL1), mRNA.	MICALL1
ILMN_1687583	1.95896	up	NM_001753.3	Homo sapiens caveolin 1, caveolae protein, 22kDa (CAV1), mRNA.	CAV1
ILMN_1730999	1.95871	up	NM_003292.2	Homo sapiens translocated promoter region (to activated MET oncogene) (TPR), mRNA.	TPR
ILMN_1811729	1.9342	up	NM_012116.2	Homo sapiens Cas-Br-M (murine) ecotropic retroviral transforming sequence c (CBLC), mRNA.	CBLC
ILMN_1811470	1.92721	up	NM_016445.1	Homo sapiens pleckstrin 2 (PLEK2), mRNA.	PLEK2
ILMN_2186983	1.92416	up	NM_001630.2	Homo sapiens annexin A8-like 2 (ANXA8L2), mRNA.	ANXA8L2
ILMN_1805737	1.92209	up	NM_002627.3	Homo sapiens phosphofructokinase, platelet (PFKP), mRNA.	PFKP
ILMN_1708858	1.9142	up	NM_152221.2	Homo sapiens casein kinase 1, epsilon (CSNK1E), transcript variant 1, mRNA.	CSNK1E
ILMN_1790534	1.91316	up	NM_002756.3	Homo sapiens mitogen-activated protein kinase kinase 3 (MAP2K3), transcript variant A, mRNA.	MAP2K3
ILMN_1770085	1.90962	up	NM_006763.2	Homo sapiens BTG family, member 2 (BTG2), mRNA.	BTG2
ILMN_1785198	1.90477	up	NM_017443.3	Homo sapiens polymerase (DNA directed), epsilon 3 (p17 subunit) (POLE3), mRNA.	POLE3
ILMN_2390853	1.90301	up	NM_004390.2	Homo sapiens cathepsin H (CTSH), transcript variant 1, mRNA.	CTSH
ILMN_1677466	1.9006	up	NM_001946.2	Homo sapiens dual specificity phosphatase 6 (DUSP6), transcript variant 1, mRNA.	DUSP6
ILMN_1730487	1.89879	up	NM_033140.2	Homo sapiens caldesmon 1 (CALD1), transcript variant 5, mRNA.	CALD1
ILMN_1752285	1.8972	up	NM_000968.2	Homo sapiens ribosomal protein L4 (RPL4), mRNA.	RPL4
ILMN_2139970	1.89559	up	NM_000693.1	Homo sapiens aldehyde dehydrogenase 1 family, member A3 (ALDH1A3), mRNA.	ALDH1A3
ILMN_2228162	1.89489	up	NM_005557.2	Homo sapiens keratin 16 (focal non-epidermolytic palmoplantar keratoderma) (KRT16), mRNA.	KRT16
ILMN_1682636	1.8873	up	NM_002089.3	Homo sapiens chemokine (C-X-C motif) ligand 2 (CXCL2), mRNA.	CXCL2
ILMN_2393712	1.88661	up	NM_138565.1	Homo sapiens cortactin (CTTN), transcript variant 2, mRNA.	CTTN
ILMN_1703946	1.88616	up	NM_000676.2	Homo sapiens adenosine A2b receptor (ADORA2B), mRNA.	ADORA2B
ILMN_1696347	1.87695	up	NM_001814.2	Homo sapiens cathepsin C (CTSC), transcript variant 1, mRNA.	CTSC
ILMN_1701461	1.8758	up	NM_000362.4	Homo sapiens TIMP metallopeptidase inhibitor 3 (Sorsby fundus dystrophy, pseudoinflammatory) (TIMP3), mRNA.	TIMP3
ILMN_1790807	1.87306	up	NM_004628.3	Homo sapiens xeroderma pigmentosum, complementation group C (XPC), mRNA.	XPC
ILMN_1687301	1.87023	up	NM_004385.2	Homo sapiens versican (VCAN), mRNA.	VCAN
ILMN_1738742	1.85729	up	NM_000930.2	Homo sapiens plasminogen activator, tissue (PLAT), transcript variant 1, mRNA.	PLAT
ILMN_1741970	1.85725	up	NM_002230.1	Homo sapiens junction plakoglobin (JUP), transcript variant 1, mRNA.	JUP
ILMN_2150856	1.8429	up	NM_002575.1	Homo sapiens serpin peptidase inhibitor, clade B (ovalbumin), member 2 (SERPINB2), mRNA.	SERPINB2
ILMN_1815023	1.82899	up	NM_002648.2	Homo sapiens pim-1 oncogene (PIM1), mRNA.	PIM1
ILMN_1726245	1.82387	up	NM_001024847.2	Homo sapiens transforming growth factor, beta receptor II (70/80kDa) (TGFBR2), transcript variant 1, mRNA.	TGFBR2
ILMN_1815500	1.82279	up	NM_002224.2	Homo sapiens inositol 1,4,5-triphosphate receptor, type 3 (ITPR3), mRNA.	ITPR3
ILMN_1678842	1.80962	up	NM_003247.2	Homo sapiens thrombospondin 2 (THBS2), mRNA.	THBS2
ILMN_2149226	1.80676	up	NM_001753.3	Homo sapiens caveolin 1, caveolae protein, 22kDa (CAV1), mRNA.	CAV1
ILMN_1781155	1.80598	up	NM_002350.1	Homo sapiens v-yes-1 Yamaguchi sarcoma viral related oncogene homolog (LYN), mRNA.	LYN
ILMN_1808587	1.80561	up	NM_006885.3	Homo sapiens zinc finger homeobox 3 (ZFHX3), mRNA.	ZFHX3
ILMN_1655740	1.8014	up	NM_003068.3	Homo sapiens snail homolog 2 (Drosophila) (SNAI2), mRNA.	SNAI2
ILMN_1675857	1.79617	up	NM_001847.2	Homo sapiens collagen, type IV, alpha 6 (COL4A6), transcript variant A, mRNA.	COL4A6
ILMN_1747058	1.79607	up	NM_016209.2	Homo sapiens trafficking protein particle complex 2-like (TRAPPC2L), mRNA.	TRAPPC2L
ILMN_2058782	1.79286	up	NM_005532.3	Homo sapiens interferon, alpha-inducible protein 27 (IFI27), mRNA.	IFI27
ILMN_1704196	1.78682	up	NM_001943.2	Homo sapiens desmoglein 2 (DSG2), mRNA.	DSG2
ILMN_2062112	1.78377	up	NM_018471.2	Homo sapiens zinc finger CCCH-type containing 15 (ZC3H15), mRNA.	ZC3H15
ILMN_1798804	1.78086	up	NM_003137.3	Homo sapiens SFRS protein kinase 1 (SRPK1), mRNA.	SRPK1
ILMN_2322806	1.7804	up	NM_001042442.1	Homo sapiens calpastatin (CAST), transcript variant 8, mRNA.	CAST
ILMN_1707448	1.77939	up	NM_016507.1	Homo sapiens Cdc2-related kinase, arginine/serine-rich (CRKRS), mRNA.	CRKRS
ILMN_2380163	1.77669	up	NM_002840.3	Homo sapiens protein tyrosine phosphatase, receptor type, F (PTPRF), transcript variant 1, mRNA.	PTPRF
ILMN_1755023	1.77642	up	NM_133482.1	Homo sapiens RAD50 homolog (S. cerevisiae) (RAD50), transcript variant 2, mRNA.	RAD50
ILMN_1668369	1.77314	up	NM_007065.3	Homo sapiens cell division cycle 37 homolog (S. cerevisiae) (CDC37), mRNA.	CDC37
ILMN_1736796	1.76814	up	NM_001083617.1	Homo sapiens RB1-inducible coiled-coil 1 (RB1CC1), transcript variant 2, mRNA.	RB1CC1
ILMN_2360184	1.74844	up	NM_183245.1	Homo sapiens inversin (INVS), transcript variant 2, mRNA.	INVS
ILMN_1781285	1.74418	up	NM_004417.2	Homo sapiens dual specificity phosphatase 1 (DUSP1), mRNA.	DUSP1
ILMN_2319913	1.74411	up	NM_201554.1	Homo sapiens diacylglycerol kinase, alpha 80kDa (DGKA), transcript variant 4, mRNA.	DGKA
ILMN_1691376	1.74315	up	NM_000214.1	Homo sapiens jagged 1 (Alagille syndrome) (JAG1), mRNA.	JAG1
ILMN_1673773	1.73882	up	NM_198516.1	Homo sapiens UDP-N-acetyl-alpha-D-galactosamine:polypeptide N-acetylgalactosaminyltransferase-like 4 (GALNTL4), mRNA.	GALNTL4
ILMN_1665832	1.73288	up	NM_181353.1	Homo sapiens inhibitor of DNA binding 1, dominant negative helix-loop-helix protein (ID1), transcript variant 2, mRNA.	ID1
ILMN_1795930	1.73273	up	NM_000958.2	Homo sapiens prostaglandin E receptor 4 (subtype EP4) (PTGER4), mRNA.	PTGER4
ILMN_1767253	1.73254	up	NM_015179.2	Homo sapiens ribosomal RNA processing 12 homolog (S. cerevisiae) (RRP12), mRNA.	RRP12
ILMN_1796755	1.73205	up	NM_002213.3	Homo sapiens integrin, beta 5 (ITGB5), mRNA. XM_944688 XM_944693	ITGB5
ILMN_1660871	1.73177	up	NM_014397.3	Homo sapiens NIMA (never in mitosis gene a)-related kinase 6 (NEK6), mRNA.	NEK6
ILMN_1740015	1.72747	up	NM_000591.2	Homo sapiens CD14 molecule (CD14), transcript variant 1, mRNA.	CD14
ILMN_1668374	1.71776	up	NM_002213.3	Homo sapiens integrin, beta 5 (ITGB5), mRNA. XM_944688 XM_944693	ITGB5
ILMN_1712545	1.71671	up	NM_002960.1	Homo sapiens S100 calcium binding protein A3 (S100A3), mRNA.	S100A3
ILMN_2096116	1.71445	up	NM_003299.1	Homo sapiens heat shock protein 90kDa beta (Grp94), member 1 (HSP90B1), mRNA.	HSP90B1
ILMN_2242463	1.71314	up	NM_001814.2	Homo sapiens cathepsin C (CTSC), transcript variant 1, mRNA.	CTSC
ILMN_2311166	1.69891	up	NM_002213.3	Homo sapiens integrin, beta 5 (ITGB5), mRNA. XM_944688 XM_944693	ITGB5
ILMN_1807439	1.69755	up	NM_000693.2	Homo sapiens aldehyde dehydrogenase 1 family, member A3 (ALDH1A3), mRNA.	ALDH1A3
ILMN_1737406	1.69634	up	NM_001008490.1	Homo sapiens Kruppel-like factor 6 (KLF6), transcript variant 1, mRNA.	KLF6
ILMN_2116127	1.69549	up	NM_006310.2	Homo sapiens aminopeptidase puromycin sensitive (NPEPPS), mRNA.	NPEPPS
ILMN_1679797	1.68234	up	NM_001112.2	Homo sapiens adenosine deaminase, RNA-specific, B1 (RED1 homolog rat) (ADARB1), transcript variant 1, mRNA.	ADARB1
ILMN_1790309	1.67869	up	NM_017884.4	Homo sapiens PIN2-interacting protein 1 (PINX1), mRNA.	PINX1
ILMN_1651496	1.67735	up	NM_138720.1	Homo sapiens histone cluster 1, H2bd (HIST1H2BD), transcript variant 2, mRNA.	HIST1H2BD
ILMN_1672947	1.67702	up	NM_001042445.1	Homo sapiens calpastatin (CAST), transcript variant 11, mRNA.	CAST
ILMN_1682599	1.67426	up	NM_003979.3	Homo sapiens G protein-coupled receptor, family C, group 5, member A (GPRC5A), mRNA.	GPRC5A
ILMN_1705679	1.67359	up	NM_014649.1	Homo sapiens scaffold attachment factor B2 (SAFB2), mRNA.	SAFB2
ILMN_1715991	1.67048	up	NM_004657.4	Homo sapiens serum deprivation response (phosphatidylserine binding protein) (SDPR), mRNA.	SDPR
ILMN_1775327	1.6664	up	NM_182470.1	Homo sapiens pyruvate kinase, muscle (PKM2), transcript variant 2, mRNA.	PKM2
ILMN_1789510	1.66295	up	NM_006819.1	Homo sapiens stress-induced-phosphoprotein 1 (Hsp70/Hsp90-organizing protein) (STIP1), mRNA.	STIP1
ILMN_1657708	1.66044	up	NM_007283.5	Homo sapiens monoglyceride lipase (MGLL), transcript variant 1, mRNA.	MGLL
ILMN_1657550	1.66019	up	NM_002461.1	Homo sapiens mevalonate (diphospho) decarboxylase (MVD), mRNA.	MVD
ILMN_1654563	1.65961	up	NM_004429.3	Homo sapiens ephrin-B1 (EFNB1), mRNA.	EFNB1
ILMN_1659610	1.65765	up	NM_014428.1	Homo sapiens tight junction protein 3 (zona occludens 3) (TJP3), mRNA.	TJP3
ILMN_2181892	1.65418	up	NM_032621.2	Homo sapiens brain expressed X-linked 2 (BEX2), mRNA.	BEX2
ILMN_1661599	1.65182	up	NM_019058.2	Homo sapiens DNA-damage-inducible transcript 4 (DDIT4), mRNA.	DDIT4
ILMN_1795639	1.65139	up	NM_002412.2	Homo sapiens O-6-methylguanine-DNA methyltransferase (MGMT), mRNA.	MGMT
ILMN_1752899	1.64963	up	NM_022893.2	Homo sapiens B-cell CLL/lymphoma 11A (zinc finger protein) (BCL11A), transcript variant 1, mRNA.	BCL11A
ILMN_1785699	1.64945	up	NM_198964.1	Homo sapiens parathyroid hormone-like hormone (PTHLH), transcript variant 3, mRNA.	PTHLH
ILMN_1661337	1.64867	up	NM_003132.2	Homo sapiens spermidine synthase (SRM), mRNA.	SRM
ILMN_1803853	1.64791	up	NM_016167.3	Homo sapiens nucleolar protein 7, 27kDa (NOL7), mRNA.	NOL7
ILMN_2384241	1.64739	up	NM_001024847.1	Homo sapiens transforming growth factor, beta receptor II (70/80kDa) (TGFBR2), transcript variant 1, mRNA.	TGFBR2
ILMN_2314169	1.64623	up	NM_198965.1	Homo sapiens parathyroid hormone-like hormone (PTHLH), transcript variant 1, mRNA.	PTHLH
ILMN_1791702	1.64511	up	NM_003070.3	Homo sapiens SWI/SNF related, matrix associated, actin dependent regulator of chromatin, subfamily a, member 2 (SMARCA2), transcript variant 1, mRNA.	SMARCA2
ILMN_1753342	1.63904	up	NM_002970.1	Homo sapiens spermidine/spermine N1-acetyltransferase 1 (SAT1), mRNA.	SAT1
ILMN_1747251	1.63117	up	NM_181657.1	Homo sapiens leukotriene B4 receptor (LTB4R), mRNA.	LTB4R
ILMN_1748625	1.63033	up	NM_001006937.1	Homo sapiens transcription elongation factor A (SII)-like 4 (TCEAL4), transcript variant 4, mRNA.	TCEAL4
ILMN_2324002	1.62986	up	NM_033157.2	Homo sapiens caldesmon 1 (CALD1), transcript variant 3, mRNA.	CALD1
ILMN_1744912	1.6293	up	NM_005231.2	Homo sapiens cortactin (CTTN), transcript variant 1, mRNA.	CTTN
ILMN_1793033	1.62813	up	NM_018077.1	Homo sapiens RNA binding motif protein 28 (RBM28), mRNA.	RBM28
ILMN_2366634	1.62317	up	NM_182471.1	Homo sapiens pyruvate kinase, muscle (PKM2), transcript variant 3, mRNA.	PKM2
ILMN_1702237	1.62212	up	NM_054014.1	Homo sapiens FK506 binding protein 1A, 12kDa (FKBP1A), transcript variant 12A, mRNA.	FKBP1A
ILMN_2409220	1.61171	up	NM_012484.1	Homo sapiens hyaluronan-mediated motility receptor (RHAMM) (HMMR), transcript variant 1, mRNA.	HMMR
ILMN_1679754	1.61007	up	NM_000679.3	Homo sapiens adrenergic, alpha-1B-, receptor (ADRA1B), mRNA.	ADRA1B
ILMN_1722718	1.60893	up	NM_001200.2	Homo sapiens bone morphogenetic protein 2 (BMP2), mRNA.	BMP2
ILMN_1724789	1.60879	up	NM_000611.4	Homo sapiens CD59 molecule, complement regulatory protein (CD59), transcript variant 2, mRNA.	CD59
ILMN_1805410	1.6071	up	NM_032413.2	Homo sapiens chromosome 15 open reading frame 48 (C15orf48), transcript variant 2, mRNA.	C15orf48
ILMN_1715175	1.60596	up	NM_000245.2	Homo sapiens met proto-oncogene (hepatocyte growth factor receptor) (MET), mRNA.	MET
ILMN_1739253	1.60371	up	NM_006463.3	Homo sapiens STAM binding protein (STAMBP), transcript variant 1, mRNA.	STAMBP
ILMN_2199439	1.59142	up	NM_000067.1	Homo sapiens carbonic anhydrase II (CA2), mRNA.	CA2
ILMN_1727050	1.58844	up	NM_177423.1	Homo sapiens protein tyrosine phosphatase, receptor type, f polypeptide (PTPRF), interacting protein (liprin), alpha 1 (PPFIA1), transcript variant 1, mRNA.	PPFIA1
ILMN_1741459	1.58836	up	NM_052988.2	Homo sapiens cyclin-dependent kinase (CDC2-like) 10 (CDK10), transcript variant 3, mRNA.	CDK10
ILMN_1801307	1.58658	up	NM_003810.2	Homo sapiens tumor necrosis factor (ligand) superfamily, member 10 (TNFSF10), mRNA.	TNFSF10
ILMN_1709486	1.58634	up	NM_006307.3	Homo sapiens sushi-repeat-containing protein, X-linked (SRPX), mRNA.	SRPX
ILMN_1675992	1.58526	up	NM_001723.4	Homo sapiens dystonin (DST), transcript variant 1e, mRNA.	DST
ILMN_1665865	1.58511	up	NM_001552.2	Homo sapiens insulin-like growth factor binding protein 4 (IGFBP4), mRNA.	IGFBP4
ILMN_1807611	1.58441	up	NM_004792.2	Homo sapiens peptidylprolyl isomerase G (cyclophilin G) (PPIG), mRNA.	PPIG
ILMN_2069446	1.58434	up	NM_014649.2	Homo sapiens scaffold attachment factor B2 (SAFB2), mRNA.	SAFB2
ILMN_1781942	1.58326	up	NM_012485.1	Homo sapiens hyaluronan-mediated motility receptor (RHAMM) (HMMR), transcript variant 2, mRNA.	HMMR
ILMN_2392940	1.57552	up	NM_001035518.1	Homo sapiens centrosomal protein 250kDa (CEP250), transcript variant 2, mRNA.	CEP250
ILMN_1755134	1.57397	up	NM_002154.3	Homo sapiens heat shock 70kDa protein 4 (HSPA4), mRNA.	HSPA4
ILMN_2044453	1.57203	up	NM_020400.4	Homo sapiens lysophosphatidic acid receptor 5 (LPAR5), mRNA.	LPAR5
ILMN_2321416	1.57067	up	NM_005219.3	Homo sapiens diaphanous homolog 1 (Drosophila) (DIAPH1), transcript variant 1, mRNA.	DIAPH1
ILMN_2374340	1.57018	up	NM_001005376.1	Homo sapiens plasminogen activator, urokinase receptor (PLAUR), transcript variant 2, mRNA.	PLAUR
ILMN_1801105	1.56958	up	NM_006254.3	Homo sapiens protein kinase C, delta (PRKCD), transcript variant 1, mRNA.	PRKCD
ILMN_2415235	1.56885	up	NM_152221.2	Homo sapiens casein kinase 1, epsilon (CSNK1E), transcript variant 1, mRNA.	CSNK1E
ILMN_1661554	1.56622	up	NM_005219.2	Homo sapiens diaphanous homolog 1 (Drosophila) (DIAPH1), mRNA.	DIAPH1
ILMN_1785061	1.56225	up	NM_017449.3	Homo sapiens EPH receptor B2 (EPHB2), transcript variant 1, mRNA.	EPHB2
ILMN_2359287	1.56168	up	NM_000210.2	Homo sapiens integrin, alpha 6 (ITGA6), transcript variant 2, mRNA.	ITGA6
ILMN_1679476	1.55989	up	NM_000819.3	Homo sapiens phosphoribosylglycinamide formyltransferase, phosphoribosylglycinamide synthetase, phosphoribosylaminoimidazole synthetase (GART), transcript variant 1, mRNA.	GART
ILMN_1703866	1.55937	up	NM_003169.2	Homo sapiens suppressor of Ty 5 homolog (S. cerevisiae) (SUPT5H), mRNA.	SUPT5H
ILMN_1655497	1.55683	up	NM_001417.4	Homo sapiens eukaryotic translation initiation factor 4B (EIF4B), mRNA.	EIF4B
ILMN_1670420	1.55621	up	NM_006838.3	Homo sapiens methionyl aminopeptidase 2 (METAP2), mRNA.	METAP2
ILMN_1734602	1.55483	up	NM_016333.2	Homo sapiens serine/arginine repetitive matrix 2 (SRRM2), mRNA.	SRRM2
ILMN_1691508	1.55415	up	NM_001005376.1	Homo sapiens plasminogen activator, urokinase receptor (PLAUR), transcript variant 2, mRNA.	PLAUR
ILMN_1683811	1.55392	up	NM_012470.2	Homo sapiens transportin 3 (TNPO3), mRNA.	TNPO3
ILMN_1750101	1.55139	up	NM_005620.1	Homo sapiens S100 calcium binding protein A11 (S100A11), mRNA.	S100A11
ILMN_1779147	1.54874	up	NM_003633.1	Homo sapiens ectodermal-neural cortex (with BTB-like domain) (ENC1), mRNA.	ENC1
ILMN_1704753	1.54803	up	NM_001430.3	Homo sapiens endothelial PAS domain protein 1 (EPAS1), mRNA.	EPAS1
ILMN_1698732	1.54802	up	NM_016081.3	Homo sapiens palladin, cytoskeletal associated protein (PALLD), mRNA.	PALLD
ILMN_1758918	1.54455	up	NM_005104.2	Homo sapiens bromodomain containing 2 (BRD2), mRNA.	BRD2
ILMN_1661197	1.54385	up	NM_013246.2	Homo sapiens cardiotrophin-like cytokine factor 1 (CLCF1), mRNA.	CLCF1
ILMN_1721621	1.54349	up	NM_005385.3	Homo sapiens natural killer-tumor recognition sequence (NKTR), mRNA.	NKTR
ILMN_2182647	1.54154	up	NM_017884.3	Homo sapiens PIN2-interacting protein 1 (PINX1), mRNA.	PINX1
ILMN_1734543	1.53868	up	NM_130435.2	Homo sapiens protein tyrosine phosphatase, receptor type, E (PTPRE), transcript variant 2, mRNA.	PTPRE
ILMN_1651347	1.53568	up	NM_014755.1	Homo sapiens SERTA domain containing 2 (SERTAD2), mRNA.	SERTAD2
ILMN_1754279	1.53511	up	NM_033632.2	Homo sapiens F-box and WD repeat domain containing 7 (FBXW7), transcript variant 1, mRNA.	FBXW7
ILMN_1778457	1.53265	up	NM_001562.2	Homo sapiens interleukin 18 (interferon-gamma-inducing factor) (IL18), mRNA.	IL18
ILMN_1670398	1.5313	up	NM_004327.3	Homo sapiens breakpoint cluster region (BCR), transcript variant 1, mRNA.	BCR
ILMN_1683660	1.52733	up	NM_003756.2	Homo sapiens eukaryotic translation initiation factor 3, subunit H (EIF3H), mRNA.	EIF3H
ILMN_1700584	1.52608	up	NM_004907.2	Homo sapiens immediate early response 2 (IER2), mRNA.	IER2
ILMN_1815610	1.52404	up	NM_177963.2	Homo sapiens synaptotagmin XII (SYT12), mRNA.	SYT12
ILMN_1749014	1.52275	up	NM_001096.2	Homo sapiens ATP citrate lyase (ACLY), transcript variant 1, mRNA.	ACLY
ILMN_1801504	1.52159	up	NM_001754.3	Homo sapiens runt-related transcription factor 1 (acute myeloid leukemia 1; aml1 oncogene) (RUNX1), transcript variant 1, mRNA.	RUNX1
ILMN_2353161	1.52086	up	NM_013404.3	Homo sapiens mesothelin (MSLN), transcript variant 2, mRNA.	MSLN
ILMN_1763540	1.51945	up	NM_014614.1	Homo sapiens proteasome (prosome, macropain) activator subunit 4 (PSME4), mRNA.	PSME4
ILMN_1721022	1.51758	up	NM_003029.3	Homo sapiens SHC (Src homology 2 domain containing) transforming protein 1 (SHC1), transcript variant 2, mRNA.	SHC1
ILMN_1661664	1.5156	up	XM_932812.1	PREDICTED: Homo sapiens serine/arginine repetitive matrix 1-like (SRRM1L), mRNA.	SRRM1L
ILMN_2351930	1.51486	up	NM_033020.2	Homo sapiens tripartite motif-containing 33 (TRIM33), transcript variant b, mRNA.	TRIM33
ILMN_1689456	1.51236	up	NM_015642.3	Homo sapiens zinc finger and BTB domain containing 20 (ZBTB20), mRNA.	ZBTB20
ILMN_1793241	1.5092	up	NM_001047.2	Homo sapiens steroid-5-alpha-reductase, alpha polypeptide 1 (3-oxo-5 alpha-steroid delta 4-dehydrogenase alpha 1) (SRD5A1), mRNA.	SRD5A1
ILMN_1738725	1.50502	up	NM_002309.2	Homo sapiens leukemia inhibitory factor (cholinergic differentiation factor) (LIF), mRNA.	LIF
ILMN_1689004	1.50253	up	NM_016639.1	Homo sapiens tumor necrosis factor receptor superfamily, member 12A (TNFRSF12A), mRNA.	TNFRSF12A
ILMN_1700628	1.5019	up	NM_020414.3	Homo sapiens DEAD (Asp-Glu-Ala-Asp) box polypeptide 24 (DDX24), mRNA.	DDX24
ILMN_1681754	-1.50077	down	NM_003878.1	Homo sapiens gamma-glutamyl hydrolase (conjugase, folylpolygammaglutamyl hydrolase) (GGH), mRNA.	GGH
ILMN_1810901	-1.50212	down	NM_006397.2	Homo sapiens ribonuclease H2, subunit A (RNASEH2A), mRNA.	RNASEH2A
ILMN_1748578	-1.50309	down	NM_006265.1	Homo sapiens RAD21 homolog (S. pombe) (RAD21), mRNA.	RAD21
ILMN_1796925	-1.50325	down	NM_001338.3	Homo sapiens coxsackie virus and adenovirus receptor (CXADR), mRNA.	CXADR
ILMN_1658883	-1.50425	down	NM_001654.1	Homo sapiens v-raf murine sarcoma 3611 viral oncogene homolog (ARAF), mRNA.	ARAF
ILMN_1678032	-1.508	down	NM_007121.2	Homo sapiens nuclear receptor subfamily 1, group H, member 2 (NR1H2), mRNA.	NR1H2
ILMN_2275533	-1.5087	down	NM_001042517.1	Homo sapiens diaphanous homolog 3 (Drosophila) (DIAPH3), transcript variant 1, mRNA.	DIAPH3
ILMN_1784176	-1.51155	down	NM_018672.2	Homo sapiens ATP-binding cassette, sub-family A (ABC1), member 5 (ABCA5), transcript variant 1, mRNA.	ABCA5
ILMN_1774287	-1.51157	down	NM_001710.4	Homo sapiens complement factor B (CFB), mRNA.	CFB
ILMN_1788002	-1.51718	down	NM_139012.1	Homo sapiens mitogen-activated protein kinase 14 (MAPK14), transcript variant 2, mRNA.	MAPK14
ILMN_2387799	-1.52043	down	NM_031268.4	Homo sapiens 3-phosphoinositide dependent protein kinase-1 (PDPK1), transcript variant 2, mRNA.	PDPK1
ILMN_1696591	-1.52086	down	NM_000321.2	Homo sapiens retinoblastoma 1 (including osteosarcoma) (RB1), mRNA.	RB1
ILMN_1705685	-1.52439	down	NM_002398.2	Homo sapiens Meis homeobox 1 (MEIS1), mRNA.	MEIS1
ILMN_2222317	-1.52471	down	NM_007034.3	Homo sapiens DnaJ (Hsp40) homolog, subfamily B, member 4 (DNAJB4), mRNA.	DNAJB4
ILMN_1679268	-1.52735	down	NM_020651.2	Homo sapiens pellino homolog 1 (Drosophila) (PELI1), mRNA.	PELI1
ILMN_1660749	-1.5289	down	NM_024083.2	Homo sapiens alveolar soft part sarcoma chromosome region, candidate 1 (ASPSCR1), mRNA.	ASPSCR1
ILMN_1722811	-1.53209	down	NM_004064.2	Homo sapiens cyclin-dependent kinase inhibitor 1B (p27, Kip1) (CDKN1B), mRNA.	CDKN1B
ILMN_1707627	-1.53225	down	NM_000365.4	Homo sapiens triosephosphate isomerase 1 (TPI1), mRNA.	TPI1
ILMN_2371590	-1.533	down	NM_030881.2	Homo sapiens DEAD (Asp-Glu-Ala-Asp) box polypeptide 17 (DDX17), transcript variant 2, mRNA.	DDX17
ILMN_2347234	-1.53579	down	NM_198318.1	Homo sapiens protein arginine methyltransferase 1 (PRMT1), transcript variant 3, mRNA.	PRMT1
ILMN_1802397	-1.54548	down	NM_002067.1	Homo sapiens guanine nucleotide binding protein (G protein), alpha 11 (Gq class) (GNA11), mRNA.	GNA11
ILMN_1764309	-1.54885	down	NM_000667.2	Homo sapiens alcohol dehydrogenase 1A (class I), alpha polypeptide (ADH1A), mRNA.	ADH1A
ILMN_2111237	-1.55061	down	NM_002430.2	Homo sapiens meningioma (disrupted in balanced translocation) 1 (MN1), mRNA.	MN1
ILMN_2044813	-1.55173	down	NM_001069.2	Homo sapiens tubulin, beta 2A (TUBB2A), mRNA.	TUBB2A
ILMN_2374244	-1.55328	down	NM_003583.2	Homo sapiens dual-specificity tyrosine-(Y)-phosphorylation regulated kinase 2 (DYRK2), transcript variant 1, mRNA.	DYRK2
ILMN_1661589	-1.55669	down	NM_139029.1	Homo sapiens CD151 molecule (Raph blood group) (CD151), transcript variant 4, mRNA.	CD151
ILMN_1791002	-1.55825	down	NM_005983.2	Homo sapiens S-phase kinase-associated protein 2 (p45) (SKP2), transcript variant 1, mRNA.	SKP2
ILMN_1794588	-1.56332	down	NM_003583.3	Homo sapiens dual-specificity tyrosine-(Y)-phosphorylation regulated kinase 2 (DYRK2), transcript variant 1, mRNA.	DYRK2
ILMN_1734205	-1.56388	down	NM_170712.1	Homo sapiens Ras association (RalGDS/AF-6) domain family 1 (RASSF1), transcript variant B, mRNA.	RASSF1
ILMN_1723912	-1.56465	down	NM_006820.1	Homo sapiens interferon-induced protein 44-like (IFI44L), mRNA.	IFI44L
ILMN_2364272	-1.56602	down	NM_207304.1	Homo sapiens muscleblind-like 2 (Drosophila) (MBNL2), transcript variant 3, mRNA.	MBNL2
ILMN_1757384	-1.56714	down	NM_006325.2	Homo sapiens RAN, member RAS oncogene family (RAN), mRNA.	RAN
ILMN_2370365	-1.56885	down	NM_002916.3	Homo sapiens replication factor C (activator 1) 4, 37kDa (RFC4), transcript variant 1, mRNA.	RFC4
ILMN_1716407	-1.56885	down	NM_003603.4	Homo sapiens sorbin and SH3 domain containing 2 (SORBS2), transcript variant 1, mRNA.	SORBS2
ILMN_1662618	-1.57029	down	NM_003900.3	Homo sapiens sequestosome 1 (SQSTM1), mRNA.	SQSTM1
ILMN_1795104	-1.57426	down	NM_000017.1	Homo sapiens acyl-Coenzyme A dehydrogenase, C-2 to C-3 short chain (ACADS), nuclear gene encoding mitochondrial protein, mRNA.	ACADS
ILMN_1654268	-1.5751	down	NM_002129.2	Homo sapiens high-mobility group box 2 (HMGB2), mRNA.	HMGB2
ILMN_2376859	-1.57614	down	NM_025208.4	Homo sapiens platelet derived growth factor D (PDGFD), transcript variant 1, mRNA.	PDGFD
ILMN_1814230	-1.5767	down	NM_014221.3	Homo sapiens mature T-cell proliferation 1 (MTCP1), nuclear gene encoding mitochondrial protein, transcript variant B1, mRNA.	MTCP1
ILMN_1698487	-1.57983	down	NM_003002.1	Homo sapiens succinate dehydrogenase complex, subunit D, integral membrane protein (SDHD), nuclear gene encoding mitochondrial protein, mRNA.	SDHD
ILMN_1660451	-1.58204	down	NM_178008.1	Homo sapiens START domain containing 13 (STARD13), transcript variant delta, mRNA.	STARD13
ILMN_2310253	-1.58305	down	NM_134324.2	Homo sapiens TAR (HIV-1) RNA binding protein 2 (TARBP2), transcript variant 2, mRNA.	TARBP2
ILMN_1652913	-1.58686	down	NM_004456.3	Homo sapiens enhancer of zeste homolog 2 (Drosophila) (EZH2), transcript variant 1, mRNA.	EZH2
ILMN_1782419	-1.58724	down	NM_004126.3	Homo sapiens guanine nucleotide binding protein (G protein), gamma 11 (GNG11), mRNA.	GNG11
ILMN_1764764	-1.58872	down	NM_032853.2	Homo sapiens melanoma associated antigen (mutated) 1 (MUM1), mRNA.	MUM1
ILMN_1706652	-1.59087	down	NM_002542.4	Homo sapiens 8-oxoguanine DNA glycosylase (OGG1), nuclear gene encoding mitochondrial protein, transcript variant 1a, mRNA.	OGG1
ILMN_1798006	-1.59108	down	NM_144698.2	Homo sapiens ankyrin repeat domain 35 (ANKRD35), mRNA.	ANKRD35
ILMN_1810836	-1.59139	down	NM_001083.3	Homo sapiens phosphodiesterase 5A, cGMP-specific (PDE5A), transcript variant 1, mRNA.	PDE5A
ILMN_1785286	-1.59251	down	NM_144949.2	Homo sapiens suppressor of cytokine signaling 5 (SOCS5), transcript variant 2, mRNA.	SOCS5
ILMN_1709094	-1.59434	down	NM_002310.3	Homo sapiens leukemia inhibitory factor receptor alpha (LIFR), mRNA.	LIFR
ILMN_1794539	-1.59504	down	NM_004523.2	Homo sapiens kinesin family member 11 (KIF11), mRNA.	KIF11
ILMN_2219712	-1.59534	down	NM_002129.2	Homo sapiens high-mobility group box 2 (HMGB2), mRNA.	HMGB2
ILMN_1688780	-1.60073	down	NM_019554.2	Homo sapiens S100 calcium binding protein A4 (S100A4), transcript variant 2, mRNA.	S100A4
ILMN_1690921	-1.6032	down	NM_005419.2	Homo sapiens signal transducer and activator of transcription 2, 113kDa (STAT2), mRNA.	STAT2
ILMN_1695706	-1.60356	down	NM_005324.3	Homo sapiens H3 histone, family 3B (H3.3B) (H3F3B), mRNA.	H3F3B
ILMN_2091412	-1.60441	down	NM_001459.2	Homo sapiens fms-related tyrosine kinase 3 ligand (FLT3LG), mRNA.	FLT3LG
ILMN_1701441	-1.60705	down	NM_057159.2	Homo sapiens lysophosphatidic acid receptor 1 (LPAR1), transcript variant 2, mRNA.	LPAR1
ILMN_2309180	-1.60824	down	NM_003078.3	Homo sapiens SWI/SNF related, matrix associated, actin dependent regulator of chromatin, subfamily d, member 3 (SMARCD3), transcript variant 2, mRNA.	SMARCD3
ILMN_2383435	-1.61065	down	NM_002814.2	Homo sapiens proteasome (prosome, macropain) 26S subunit, non-ATPase, 10 (PSMD10), transcript variant 1, mRNA.	PSMD10
ILMN_2401352	-1.61408	down	NM_013282.3	Homo sapiens ubiquitin-like, containing PHD and RING finger domains, 1 (UHRF1), transcript variant 2, mRNA.	UHRF1
ILMN_1662426	-1.61541	down	NM_004069.3	Homo sapiens adaptor-related protein complex 2, sigma 1 subunit (AP2S1), transcript variant AP17, mRNA.	AP2S1
ILMN_1763347	-1.61625	down	NM_006219.1	Homo sapiens phosphoinositide-3-kinase, catalytic, beta polypeptide (PIK3CB), mRNA.	PIK3CB
ILMN_2257607	-1.61686	down	NM_178006.1	Homo sapiens START domain containing 13 (STARD13), transcript variant alpha, mRNA.	STARD13
ILMN_1874530	-1.62091	down	NM_001042517.1	Homo sapiens diaphanous homolog 3 (Drosophila) (DIAPH3), transcript variant 1, mRNA.	DIAPH3
ILMN_1749078	-1.62107	down	NM_003255.4	Homo sapiens TIMP metallopeptidase inhibitor 2 (TIMP2), mRNA.	TIMP2
ILMN_1667260	-1.62243	down	NM_002746.1	Homo sapiens mitogen-activated protein kinase 3 (MAPK3), mRNA.	MAPK3
ILMN_2363658	-1.62519	down	NM_012293.1	Homo sapiens peroxidasin homolog (Drosophila) (PXDN), mRNA. XM_935183 XM_935184 XM_936786 XM_942966 XM_942982 XM_942986 XM_942994 XM_943000	PXDN
ILMN_2379520	-1.6255	down	NM_005326.4	Homo sapiens hydroxyacylglutathione hydrolase (HAGH), transcript variant 1, mRNA.	HAGH
ILMN_1701998	-1.62958	down	NM_198595.2	Homo sapiens actin filament associated protein 1 (AFAP1), transcript variant 2, mRNA.	AFAP1
ILMN_1705301	-1.63471	down	NM_201443.1	Homo sapiens TEA domain family member 4 (TEAD4), transcript variant 3, mRNA.	TEAD4
ILMN_1714730	-1.63621	down	NM_181803.1	Homo sapiens ubiquitin-conjugating enzyme E2C (UBE2C), transcript variant 6, mRNA.	UBE2C
ILMN_2347949	-1.64	down	NM_000402.3	Homo sapiens glucose-6-phosphate dehydrogenase (G6PD), transcript variant 1, mRNA.	G6PD
ILMN_1747775	-1.6407	down	NM_194356.1	Homo sapiens syntaxin 2 (STX2), transcript variant 2, mRNA.	STX2
ILMN_1756326	-1.64218	down	NM_001827.1	Homo sapiens CDC28 protein kinase regulatory subunit 2 (CKS2), mRNA.	CKS2
ILMN_1686989	-1.64699	down	NM_198336.1	Homo sapiens insulin induced gene 1 (INSIG1), transcript variant 2, mRNA.	INSIG1
ILMN_1796629	-1.64976	down	NM_001957.1	Homo sapiens endothelin receptor type A (EDNRA), mRNA.	EDNRA
ILMN_1784238	-1.65804	down	NM_004892.4	Homo sapiens SEC22 vesicle trafficking protein homolog B (S. cerevisiae) (SEC22B), mRNA.	SEC22B
ILMN_1654068	-1.65822	down	NM_198954.1	Homo sapiens nudix (nucleoside diphosphate linked moiety X)-type motif 1 (NUDT1), transcript variant 4B, mRNA.	NUDT1
ILMN_1796801	-1.66421	down	NM_007168.2	Homo sapiens ATP-binding cassette, sub-family A (ABC1), member 8 (ABCA8), mRNA.	ABCA8
ILMN_1779017	-1.66728	down	NM_000508.3	Homo sapiens fibrinogen alpha chain (FGA), transcript variant alpha-E, mRNA.	FGA
ILMN_2384591	-1.66801	down	NM_016185.2	Homo sapiens hematological and neurological expressed 1 (HN1), transcript variant 1, mRNA.	HN1
ILMN_1778523	-1.67266	down	NM_001206.2	Homo sapiens Kruppel-like factor 9 (KLF9), mRNA.	KLF9
ILMN_1778561	-1.67686	down	NM_003390.2	Homo sapiens WEE1 homolog (S. pombe) (WEE1), mRNA.	WEE1
ILMN_1772731	-1.67782	down	NM_005326.4	Homo sapiens hydroxyacylglutathione hydrolase (HAGH), transcript variant 1, mRNA.	HAGH
ILMN_2149400	-1.67886	down	NM_020675.3	Homo sapiens SPC25, NDC80 kinetochore complex component, homolog (S. cerevisiae) (SPC25), mRNA.	SPC25
ILMN_2402341	-1.68114	down	NM_001040056.1	Homo sapiens mitogen-activated protein kinase 3 (MAPK3), transcript variant 2, mRNA.	MAPK3
ILMN_2089329	-1.68365	down	NM_005842.2	Homo sapiens sprouty homolog 2 (Drosophila) (SPRY2), mRNA.	SPRY2
ILMN_1676563	-1.68666	down	NM_002775.3	Homo sapiens HtrA serine peptidase 1 (HTRA1), mRNA.	HTRA1
ILMN_1759232	-1.68836	down	NM_005544.1	Homo sapiens insulin receptor substrate 1 (IRS1), mRNA.	IRS1
ILMN_2340027	-1.68899	down	NM_001025238.1	Homo sapiens tetraspanin 4 (TSPAN4), transcript variant 6, mRNA.	TSPAN4
ILMN_1803124	-1.68912	down	NM_001012271.1	Homo sapiens baculoviral IAP repeat-containing 5 (survivin) (BIRC5), transcript variant 3, mRNA.	BIRC5
ILMN_1702503	-1.69177	down	NM_000691.3	Homo sapiens aldehyde dehydrogenase 3 family, memberA1 (ALDH3A1), mRNA.	ALDH3A1
ILMN_1778401	-1.69252	down	NM_005514.5	Homo sapiens major histocompatibility complex, class I, B (HLA-B), mRNA.	HLA-B
ILMN_1651433	-1.69384	down	NM_000788.1	Homo sapiens deoxycytidine kinase (DCK), mRNA.	DCK
ILMN_2301083	-1.69587	down	NM_181800.1	Homo sapiens ubiquitin-conjugating enzyme E2C (UBE2C), transcript variant 3, mRNA.	UBE2C
ILMN_1735367	-1.69828	down	NM_016245.2	Homo sapiens hydroxysteroid (17-beta) dehydrogenase 11 (HSD17B11), mRNA.	HSD17B11
ILMN_1675124	-1.70097	down	NM_006386.3	Homo sapiens DEAD (Asp-Glu-Ala-Asp) box polypeptide 17 (DDX17), transcript variant 1, mRNA.	DDX17
ILMN_1668134	-1.70097	down	NM_000561.2	Homo sapiens glutathione S-transferase M1 (GSTM1), transcript variant 1, mRNA.	GSTM1
ILMN_1660661	-1.70206	down	NM_030752.2	Homo sapiens t-complex 1 (TCP1), transcript variant 1, mRNA.	TCP1
ILMN_2278819	-1.70247	down	NM_002603.1	Homo sapiens phosphodiesterase 7A (PDE7A), transcript variant 1, mRNA.	PDE7A
ILMN_1762606	-1.70358	down	NM_173039.1	Homo sapiens aquaporin 11 (AQP11), mRNA.	AQP11
ILMN_1787461	-1.70926	down	NM_004350.2	Homo sapiens runt-related transcription factor 3 (RUNX3), transcript variant 2, mRNA.	RUNX3
ILMN_1797786	-1.71131	down	NM_002969.3	Homo sapiens mitogen-activated protein kinase 12 (MAPK12), mRNA.	MAPK12
ILMN_1689842	-1.71643	down	NM_006745.3	Homo sapiens sterol-C4-methyl oxidase-like (SC4MOL), transcript variant 1, mRNA.	SC4MOL
ILMN_1742981	-1.72379	down	NM_006009.2	Homo sapiens tubulin, alpha 1a (TUBA1A), mRNA.	TUBA1A
ILMN_1747911	-1.72435	down	NM_001786.2	Homo sapiens cell division cycle 2, G1 to S and G2 to M (CDC2), transcript variant 1, mRNA.	CDC2
ILMN_1665559	-1.7251	down	NM_001798.2	Homo sapiens cyclin-dependent kinase 2 (CDK2), transcript variant 1, mRNA.	CDK2
ILMN_2376108	-1.72582	down	NM_002800.4	Homo sapiens proteasome (prosome, macropain) subunit, beta type, 9 (large multifunctional peptidase 2) (PSMB9), transcript variant 1, mRNA.	PSMB9
ILMN_1684217	-1.72966	down	NM_004217.2	Homo sapiens aurora kinase B (AURKB), mRNA.	AURKB
ILMN_2285996	-1.73632	down	NM_014736.4	Homo sapiens KIAA0101 (KIAA0101), transcript variant 1, mRNA.	KIAA0101
ILMN_1806040	-1.73674	down	NM_001071.1	Homo sapiens thymidylate synthetase (TYMS), mRNA.	TYMS
ILMN_2086890	-1.73692	down	NM_001146.3	Homo sapiens angiopoietin 1 (ANGPT1), mRNA.	ANGPT1
ILMN_2143155	-1.73804	down	NM_004523.2	Homo sapiens kinesin family member 11 (KIF11), mRNA.	KIF11
ILMN_2337336	-1.73879	down	NM_001042724.1	Homo sapiens poliovirus receptor-related 2 (herpesvirus entry mediator B) (PVRL2), transcript variant delta, mRNA.	PVRL2
ILMN_2349459	-1.7457	down	NM_001168.2	Homo sapiens baculoviral IAP repeat-containing 5 (survivin) (BIRC5), transcript variant 1, mRNA.	BIRC5
ILMN_2408683	-1.74847	down	NM_177414.1	Homo sapiens phosphatidic acid phosphatase type 2B (PPAP2B), transcript variant 2, mRNA.	PPAP2B
ILMN_2391861	-1.74883	down	NM_000561.2	Homo sapiens glutathione S-transferase M1 (GSTM1), transcript variant 1, mRNA.	GSTM1
ILMN_1712803	-1.74897	down	NM_031966.2	Homo sapiens cyclin B1 (CCNB1), mRNA.	CCNB1
ILMN_2265654	-1.74961	down	NM_181799.1	Homo sapiens ubiquitin-conjugating enzyme E2C (UBE2C), transcript variant 2, mRNA.	UBE2C
ILMN_1793474	-1.75059	down	NM_198336.1	Homo sapiens insulin induced gene 1 (INSIG1), transcript variant 2, mRNA.	INSIG1
ILMN_1683450	-1.75634	down	NM_080668.2	Homo sapiens cell division cycle associated 5 (CDCA5), mRNA.	CDCA5
ILMN_1688180	-1.75643	down	XM_001132706.1	PREDICTED: Homo sapiens alveolar soft part sarcoma chromosome region, candidate 1 (ASPSCR1), mRNA.	ASPSCR1
ILMN_1673673	-1.76283	down	NM_018492.2	Homo sapiens PDZ binding kinase (PBK), mRNA.	PBK
ILMN_1798543	-1.76605	down	NM_004226.2	Homo sapiens serine/threonine kinase 17b (STK17B), mRNA.	STK17B
ILMN_1777564	-1.77172	down	NM_002358.2	Homo sapiens MAD2 mitotic arrest deficient-like 1 (yeast) (MAD2L1), mRNA.	MAD2L1
ILMN_1730291	-1.77208	down	NM_001677.3	Homo sapiens ATPase, Na+/K+ transporting, beta 1 polypeptide (ATP1B1), transcript variant 1, mRNA.	ATP1B1
ILMN_2395240	-1.7727	down	NM_007194.3	Homo sapiens CHK2 checkpoint homolog (S. pombe) (CHEK2), transcript variant 1, mRNA.	CHEK2
ILMN_1737146	-1.77606	down	NM_014294.4	Homo sapiens translocation associated membrane protein 1 (TRAM1), mRNA.	TRAM1
ILMN_1660806	-1.77715	down	NM_001321.1	Homo sapiens cysteine and glycine-rich protein 2 (CSRP2), mRNA.	CSRP2
ILMN_1780334	-1.7781	down	NM_000891.2	Homo sapiens potassium inwardly-rectifying channel, subfamily J, member 2 (KCNJ2), mRNA.	KCNJ2
ILMN_1733756	-1.77893	down	NM_080645.2	Homo sapiens collagen, type XII, alpha 1 (COL12A1), transcript variant short, mRNA.	COL12A1
ILMN_1748883	-1.78948	down	NM_079421.2	Homo sapiens cyclin-dependent kinase inhibitor 2D (p19, inhibits CDK4) (CDKN2D), transcript variant 2, mRNA.	CDKN2D
ILMN_1704537	-1.7963	down	NM_006623.2	Homo sapiens phosphoglycerate dehydrogenase (PHGDH), mRNA.	PHGDH
ILMN_1710428	-1.80019	down	NM_001786.2	Homo sapiens cell division cycle 2, G1 to S and G2 to M (CDC2), transcript variant 1, mRNA.	CDC2
ILMN_1656487	-1.81357	down	NM_021871.2	Homo sapiens fibrinogen alpha chain (FGA), transcript variant alpha, mRNA.	FGA
ILMN_1672148	-1.8172	down	NM_020299.3	Homo sapiens aldo-keto reductase family 1, member B10 (aldose reductase) (AKR1B10), mRNA.	AKR1B10
ILMN_2393573	-1.81831	down	NM_007182.4	Homo sapiens Ras association (RalGDS/AF-6) domain family member 1 (RASSF1), transcript variant A, mRNA.	RASSF1
ILMN_1664176	-1.82295	down	NM_006329.2	Homo sapiens fibulin 5 (FBLN5), mRNA.	FBLN5
ILMN_2392472	-1.8295	down	NM_001042426.1	Homo sapiens centromere protein A (CENPA), transcript variant 2, mRNA.	CENPA
ILMN_1756071	-1.8342	down	NM_005928.1	Homo sapiens milk fat globule-EGF factor 8 protein (MFGE8), mRNA.	MFGE8
ILMN_2127605	-1.84388	down	NM_002333.1	Homo sapiens low density lipoprotein receptor-related protein 3 (LRP3), mRNA.	LRP3
ILMN_1786125	-1.84751	down	NM_001237.2	Homo sapiens cyclin A2 (CCNA2), mRNA.	CCNA2
ILMN_1767766	-1.84996	down	NM_181738.1	Homo sapiens peroxiredoxin 2 (PRDX2), nuclear gene encoding mitochondrial protein, transcript variant 3, mRNA.	PRDX2
ILMN_2350634	-1.85374	down	NM_001039348.1	Homo sapiens EGF-containing fibulin-like extracellular matrix protein 1 (EFEMP1), transcript variant 2, mRNA.	EFEMP1
ILMN_1801257	-1.85877	down	NM_001042426.1	Homo sapiens centromere protein A (CENPA), transcript variant 2, mRNA.	CENPA
ILMN_2344216	-1.86259	down	NM_001980.2	Homo sapiens syntaxin 2 (STX2), transcript variant 1, mRNA.	STX2
ILMN_1803094	-1.86479	down	NM_033135.3	Homo sapiens platelet derived growth factor D (PDGFD), transcript variant 2, mRNA.	PDGFD
ILMN_1707308	-1.87138	down	NM_001099856.1	Homo sapiens inhibitor of kappa light polypeptide gene enhancer in B-cells, kinase gamma (IKBKG), transcript variant 2, mRNA.	IKBKG
ILMN_1653793	-1.8758	down	NM_002613.3	Homo sapiens 3-phosphoinositide dependent protein kinase-1 (PDPK1), transcript variant 1, mRNA.	PDPK1
ILMN_1664912	-1.8759	down	NM_004512.3	Homo sapiens interleukin 11 receptor, alpha (IL11RA), transcript variant 1, mRNA.	IL11RA
ILMN_1695606	-1.88077	down	NM_001406.3	Homo sapiens ephrin-B3 (EFNB3), mRNA.	EFNB3
ILMN_1779547	-1.88368	down	NM_006665.2	Homo sapiens heparanase (HPSE), mRNA.	HPSE
ILMN_1681081	-1.88731	down	NM_006412.3	Homo sapiens 1-acylglycerol-3-phosphate O-acyltransferase 2 (lysophosphatidic acid acyltransferase, beta) (AGPAT2), transcript variant 1, mRNA.	AGPAT2
ILMN_1704961	-1.92496	down	NM_001614.2	Homo sapiens actin, gamma 1 (ACTG1), mRNA.	ACTG1
ILMN_1656145	-1.92763	down	NM_002079.1	Homo sapiens glutamic-oxaloacetic transaminase 1, soluble (aspartate aminotransferase 1) (GOT1), mRNA.	GOT1
ILMN_1702637	-1.93459	down	NM_018476.3	Homo sapiens brain expressed, X-linked 1 (BEX1), mRNA.	BEX1
ILMN_1802411	-1.94511	down	NM_181501.1	Homo sapiens integrin, alpha 1 (ITGA1), mRNA.	ITGA1
ILMN_1744295	-1.94539	down	NM_058195.2	Homo sapiens cyclin-dependent kinase inhibitor 2A (melanoma, p16, inhibits CDK4) (CDKN2A), transcript variant 4, mRNA.	CDKN2A
ILMN_1807554	-1.95009	down	NM_172060.1	Homo sapiens eyes absent homolog 1 (Drosophila) (EYA1), transcript variant 1, mRNA.	EYA1
ILMN_1796962	-1.95039	down	NM_000945.3	Homo sapiens protein phosphatase 3 (formerly 2B), regulatory subunit B, alpha isoform (PPP3R1), mRNA.	PPP3R1
ILMN_2092850	-1.95834	down	NM_006665.3	Homo sapiens heparanase (HPSE), mRNA.	HPSE
ILMN_1723480	-1.96986	down	NM_004335.2	Homo sapiens bone marrow stromal cell antigen 2 (BST2), mRNA.	BST2
ILMN_1718977	-1.97633	down	NM_015675.2	Homo sapiens growth arrest and DNA-damage-inducible, beta (GADD45B), mRNA.	GADD45B
ILMN_1768394	-1.9816	down	NM_005717.2	Homo sapiens actin related protein 2/3 complex, subunit 5, 16kDa (ARPC5), mRNA.	ARPC5
ILMN_1683239	-2.00703	down	NM_170713.2	Homo sapiens Ras association (RalGDS/AF-6) domain family member 1 (RASSF1), transcript variant C, mRNA.	RASSF1
ILMN_1700541	-2.01405	down	NM_001996.2	Homo sapiens fibulin 1 (FBLN1), transcript variant C, mRNA.	FBLN1
ILMN_2257432	-2.02776	down	NM_002875.2	Homo sapiens RAD51 homolog (RecA homolog, E. coli) (S. cerevisiae) (RAD51), transcript variant 1, mRNA.	RAD51
ILMN_2382829	-2.0576	down	NM_181738.1	Homo sapiens peroxiredoxin 2 (PRDX2), nuclear gene encoding mitochondrial protein, transcript variant 3, mRNA.	PRDX2
ILMN_1663640	-2.06821	down	NM_000240.2	Homo sapiens monoamine oxidase A (MAOA), nuclear gene encoding mitochondrial protein, mRNA.	MAOA
ILMN_2352609	-2.07934	down	NM_016821.1	Homo sapiens 8-oxoguanine DNA glycosylase (OGG1), nuclear gene encoding mitochondrial protein, transcript variant 2a, mRNA.	OGG1
ILMN_1663399	-2.08754	down	NM_003256.2	Homo sapiens TIMP metallopeptidase inhibitor 4 (TIMP4), mRNA.	TIMP4
ILMN_1755834	-2.09242	down	NM_004111.4	Homo sapiens flap structure-specific endonuclease 1 (FEN1), mRNA.	FEN1
ILMN_1672536	-2.10162	down	NM_006486.2	Homo sapiens fibulin 1 (FBLN1), transcript variant D, mRNA.	FBLN1
ILMN_1724480	-2.12681	down	NM_004655.2	Homo sapiens axin 2 (conductin, axil) (AXIN2), mRNA.	AXIN2
ILMN_1791483	-2.12973	down	NM_006203.3	Homo sapiens phosphodiesterase 4D, cAMP-specific (phosphodiesterase E3 dunce homolog, Drosophila) (PDE4D), mRNA.	PDE4D
ILMN_1718565	-2.13014	down	NM_000076.1	Homo sapiens cyclin-dependent kinase inhibitor 1C (p57, Kip2) (CDKN1C), mRNA.	CDKN1C
ILMN_1735877	-2.1568	down	NM_004105.3	Homo sapiens EGF-containing fibulin-like extracellular matrix protein 1 (EFEMP1), transcript variant 1, mRNA.	EFEMP1
ILMN_1801584	-2.16303	down	NM_003467.2	Homo sapiens chemokine (C-X-C motif) receptor 4 (CXCR4), transcript variant 2, mRNA.	CXCR4
ILMN_2223941	-2.16912	down	NM_006329.2	Homo sapiens fibulin 5 (FBLN5), mRNA.	FBLN5
ILMN_1721868	-2.19569	down	NM_002266.2	Homo sapiens karyopherin alpha 2 (RAG cohort 1, importin alpha 1) (KPNA2), mRNA. XM_001133262 XM_001133265 XM_001133267 XM_001133271	KPNA2
ILMN_1708151	-2.20002	down	NM_006014.3	Homo sapiens L antigen family, member 3 (LAGE3), mRNA.	LAGE3
ILMN_1802646	-2.22891	down	NM_004445.2	Homo sapiens EPH receptor B6 (EPHB6), mRNA.	EPHB6
ILMN_1747227	-2.24327	down	NM_000674.1	Homo sapiens adenosine A1 receptor (ADORA1), mRNA.	ADORA1
ILMN_1678669	-2.24502	down	NM_001034.1	Homo sapiens ribonucleotide reductase M2 polypeptide (RRM2), mRNA.	RRM2
ILMN_1738816	-2.25311	down	NM_002015.3	Homo sapiens forkhead box O1 (FOXO1), mRNA.	FOXO1
ILMN_1716237	-2.26077	down	NM_006821.4	Homo sapiens acyl-CoA thioesterase 2 (ACOT2), nuclear gene encoding mitochondrial protein, mRNA.	ACOT2
ILMN_1777233	-2.32131	down	NM_004091.2	Homo sapiens E2F transcription factor 2 (E2F2), mRNA.	E2F2
ILMN_2411915	-2.3948	down	NM_178326.2	Homo sapiens ATG4 autophagy related 4 homolog B (S. cerevisiae) (ATG4B), transcript variant 2, mRNA.	ATG4B
ILMN_2341595	-2.42655	down	NM_000899.3	Homo sapiens KIT ligand (KITLG), transcript variant b, mRNA.	KITLG
ILMN_1677723	-2.44334	down	NM_001146.3	Homo sapiens angiopoietin 1 (ANGPT1), mRNA.	ANGPT1
ILMN_1772910	-2.49226	down	NM_002048.1	Homo sapiens growth arrest-specific 1 (GAS1), mRNA.	GAS1
ILMN_2388800	-2.51628	down	NM_003713.3	Homo sapiens phosphatidic acid phosphatase type 2B (PPAP2B), transcript variant 1, mRNA.	PPAP2B
ILMN_1800512	-2.53329	down	NM_002133.1	Homo sapiens heme oxygenase (decycling) 1 (HMOX1), mRNA.	HMOX1
ILMN_1725193	-2.53763	down	NM_000597.2	Homo sapiens insulin-like growth factor binding protein 2, 36kDa (IGFBP2), mRNA.	IGFBP2
ILMN_1777190	-2.545	down	NM_001928.2	Homo sapiens complement factor D (adipsin) (CFD), mRNA.	CFD
ILMN_2053103	-2.54842	down	NM_014585.3	Homo sapiens solute carrier family 40 (iron-regulated transporter), member 1 (SLC40A1), mRNA.	SLC40A1
ILMN_1653443	-2.60888	down	NM_001798.2	Homo sapiens cyclin-dependent kinase 2 (CDK2), transcript variant 1, mRNA.	CDK2
ILMN_1680339	-2.61181	down	NM_006207.1	Homo sapiens platelet-derived growth factor receptor-like (PDGFRL), mRNA.	PDGFRL
ILMN_1704702	-2.63046	down	NM_005916.3	Homo sapiens minichromosome maintenance complex component 7 (MCM7), transcript variant 1, mRNA.	MCM7
ILMN_1719433	-2.68635	down	NM_001766.3	Homo sapiens CD1d molecule (CD1D), mRNA.	CD1D
ILMN_1781626	-2.70376	down	NM_001734.2	Homo sapiens complement component 1, s subcomponent (C1S), transcript variant 1, mRNA.	C1S
ILMN_1683023	-2.77536	down	NM_016205.1	Homo sapiens platelet derived growth factor C (PDGFC), mRNA.	PDGFC
ILMN_2206746	-2.87218	down	NM_001711.3	Homo sapiens biglycan (BGN), mRNA.	BGN
ILMN_1722713	-2.93579	down	NM_006487.2	Homo sapiens fibulin 1 (FBLN1), transcript variant A, mRNA.	FBLN1
ILMN_2062701	-3.08725	down	NM_002048.1	Homo sapiens growth arrest-specific 1 (GAS1), mRNA.	GAS1
ILMN_1656415	-3.08947	down	NM_078626.2	Homo sapiens cyclin-dependent kinase inhibitor 2C (p18, inhibits CDK4) (CDKN2C), transcript variant 2, mRNA.	CDKN2C
ILMN_1685625	-3.18899	down	NM_003355.2	Homo sapiens uncoupling protein 2 (mitochondrial, proton carrier) (UCP2), nuclear gene encoding mitochondrial protein, mRNA.	UCP2
ILMN_1784287	-3.25035	down	NM_003243.2	Homo sapiens transforming growth factor, beta receptor III (TGFBR3), mRNA.	TGFBR3
ILMN_1673880	-3.28147	down	NM_004105.3	Homo sapiens EGF-containing fibulin-like extracellular matrix protein 1 (EFEMP1), transcript variant 1, mRNA.	EFEMP1
ILMN_2234697	-3.52167	down	NM_018476.3	Homo sapiens brain expressed, X-linked 1 (BEX1), mRNA.	BEX1
ILMN_1708340	-3.74461	down	NM_004938.2	Homo sapiens death-associated protein kinase 1 (DAPK1), mRNA.	DAPK1
ILMN_1808508	-3.83755	down	NM_000899.3	Homo sapiens KIT ligand (KITLG), transcript variant b, mRNA.	KITLG
ILMN_2396875	-3.85794	down	NM_001013398.1	Homo sapiens insulin-like growth factor binding protein 3 (IGFBP3), transcript variant 1, mRNA.	IGFBP3
ILMN_1727087	-4.04754	down	NM_000165.3	Homo sapiens gap junction protein, alpha 1, 43kDa (GJA1), mRNA.	GJA1
ILMN_1815057	-4.27924	down	NM_002609.3	Homo sapiens platelet-derived growth factor receptor, beta polypeptide (PDGFRB), mRNA.	PDGFRB
ILMN_2371280	-4.57949	down	NM_172313.1	Homo sapiens colony stimulating factor 3 receptor (granulocyte) (CSF3R), transcript variant 4, mRNA.	CSF3R
ILMN_1677198	-4.84403	down	NM_001733.4	Homo sapiens complement component 1, r subcomponent (C1R), mRNA.	C1R
ILMN_1746085	-5.19261	down	NM_000598.4	Homo sapiens insulin-like growth factor binding protein 3 (IGFBP3), transcript variant 2, mRNA.	IGFBP3
ILMN_1764109	-5.44384	down	NM_001733.4	Homo sapiens complement component 1, r subcomponent (C1R), mRNA.	C1R
ILMN_2315044	-9.58733	down	NM_000509.4	Homo sapiens fibrinogen gamma chain (FGG), transcript variant gamma-A, mRNA.	FGG

## Sheet: CELL. GROWTH AND PROLIFERATION
PROBE_ID	Fold change(BEAS-PI3KCA-E545K vs BEAS-2B)	Regulation(BEAS-PI3KCA-E545K vs BEAS-2B)	Accession	Definition	Symbol
ILMN_1762899	18.3552	up	NM_001964.2	Homo sapiens early growth response 1 (EGR1), mRNA.	EGR1
ILMN_1669523	15.7	up	NM_005252.2	Homo sapiens v-fos FBJ murine osteosarcoma viral oncogene homolog (FOS), mRNA.	FOS
ILMN_1751607	14.3046	up	NM_006732.1	Homo sapiens FBJ murine osteosarcoma viral oncogene homolog B (FOSB), mRNA.	FOSB
ILMN_2184373	11.6374	up	NM_000584.2	Homo sapiens interleukin 8 (IL8), mRNA.	IL8
ILMN_1713829	9.99215	up	NM_004878.3	Homo sapiens prostaglandin E synthase (PTGES), mRNA.	PTGES
ILMN_1710284	9.29756	up	NM_005524.2	Homo sapiens hairy and enhancer of split 1, (Drosophila) (HES1), mRNA.	HES1
ILMN_1692223	8.75516	up	NM_005564.3	Homo sapiens lipocalin 2 (LCN2), mRNA.	LCN2
ILMN_1682717	8.72993	up	NM_003897.3	Homo sapiens immediate early response 3 (IER3), mRNA.	IER3
ILMN_1775501	8.34319	up	NM_000576.2	Homo sapiens interleukin 1, beta (IL1B), mRNA.	IL1B
ILMN_1707727	7.50221	up	NM_139314.1	Homo sapiens angiopoietin-like 4 (ANGPTL4), transcript variant 1, mRNA.	ANGPTL4
ILMN_1688480	7.23729	up	NM_053056.2	Homo sapiens cyclin D1 (CCND1), mRNA.	CCND1
ILMN_1667081	6.7148	up	NM_001759.2	Homo sapiens cyclin D2 (CCND2), mRNA.	CCND2
ILMN_2331231	6.48501	up	NM_032945.2	Homo sapiens tumor necrosis factor receptor superfamily, member 6b, decoy (TNFRSF6B), transcript variant M68C, mRNA.	TNFRSF6B
ILMN_1806023	6.2372	up	NM_002228.3	Homo sapiens jun oncogene (JUN), mRNA.	JUN
ILMN_2374865	6.21476	up	NM_001040619.1	Homo sapiens activating transcription factor 3 (ATF3), transcript variant 4, mRNA.	ATF3
ILMN_2067656	6.03703	up	NM_001759.2	Homo sapiens cyclin D2 (CCND2), mRNA.	CCND2
ILMN_2188862	6.03283	up	NM_004864.1	Homo sapiens growth differentiation factor 15 (GDF15), mRNA.	GDF15
ILMN_1658483	6.00639	up	NM_000575.3	Homo sapiens interleukin 1, alpha (IL1A), mRNA.	IL1A
ILMN_1705750	5.41108	up	NM_004613.2	Homo sapiens transglutaminase 2 (C polypeptide, protein-glutamine-gamma-glutamyltransferase) (TGM2), transcript variant 1, mRNA.	TGM2
ILMN_2052208	5.39402	up	NM_001924.2	Homo sapiens growth arrest and DNA-damage-inducible, alpha (GADD45A), mRNA.	GADD45A
ILMN_1802615	5.34374	up	NM_001259.5	Homo sapiens cyclin-dependent kinase 6 (CDK6), mRNA.	CDK6
ILMN_1785404	5.09197	up	NM_005130.3	Homo sapiens fibroblast growth factor binding protein 1 (FGFBP1), mRNA.	FGFBP1
ILMN_1666733	5.04764	up	NM_000584.2	Homo sapiens interleukin 8 (IL8), mRNA.	IL8
ILMN_1803429	4.98629	up	NM_001001391.1	Homo sapiens CD44 molecule (Indian blood group) (CD44), transcript variant 4, mRNA.	CD44
ILMN_1699829	4.98078	up	NM_001901.1	Homo sapiens connective tissue growth factor (CTGF), mRNA.	CTGF
ILMN_1697733	4.93032	up	XM_001129442.1	PREDICTED: Homo sapiens cystatin E/M (CST6), mRNA.	CST6
ILMN_2115125	4.90446	up	NM_001901.2	Homo sapiens connective tissue growth factor (CTGF), mRNA.	CTGF
ILMN_1801216	4.81135	up	NM_005980.2	Homo sapiens S100 calcium binding protein P (S100P), mRNA.	S100P
ILMN_2175912	4.66606	up	NM_000211.2	Homo sapiens integrin, beta 2 (complement component 3 receptor 3 and 4 subunit) (ITGB2), mRNA.	ITGB2
ILMN_1694075	4.50114	up	NM_001924.2	Homo sapiens growth arrest and DNA-damage-inducible, alpha (GADD45A), mRNA.	GADD45A
ILMN_2121408	4.44427	up	NM_001945.1	Homo sapiens heparin-binding EGF-like growth factor (HBEGF), mRNA.	HBEGF
ILMN_2406035	4.37756	up	NM_198129.1	Homo sapiens laminin, alpha 3 (LAMA3), transcript variant 1, mRNA.	LAMA3
ILMN_1695590	4.15907	up	NM_000024.4	Homo sapiens adrenergic, beta-2-, receptor, surface (ADRB2), mRNA.	ADRB2
ILMN_1668052	4.14188	up	NM_153675.1	Homo sapiens forkhead box A2 (FOXA2), transcript variant 2, mRNA.	FOXA2
ILMN_2149164	4.07608	up	NM_003012.3	Homo sapiens secreted frizzled-related protein 1 (SFRP1), mRNA.	SFRP1
ILMN_1655468	3.9691	up	NM_001944.2	Homo sapiens desmoglein 3 (pemphigus vulgaris antigen) (DSG3), mRNA.	DSG3
ILMN_2331232	3.96267	up	NM_032945.2	Homo sapiens tumor necrosis factor receptor superfamily, member 6b, decoy (TNFRSF6B), transcript variant M68C, mRNA.	TNFRSF6B
ILMN_1793888	3.92583	up	NM_002639.3	Homo sapiens serpin peptidase inhibitor, clade B (ovalbumin), member 5 (SERPINB5), mRNA.	SERPINB5
ILMN_1654396	3.91675	up	NM_000211.1	Homo sapiens integrin, beta 2 (antigen CD18 (p95), lymphocyte function-associated antigen 1; macrophage antigen 1 (mac-1) beta subunit) (ITGB2), mRNA.	ITGB2
ILMN_1698666	3.85798	up	NM_001323.2	Homo sapiens cystatin E/M (CST6), mRNA.	CST6
ILMN_1733811	3.81678	up	NM_002230.1	Homo sapiens junction plakoglobin (JUP), transcript variant 1, mRNA.	JUP
ILMN_1765668	3.79169	up	NM_144717.2	Homo sapiens interleukin 20 receptor beta (IL20RB), mRNA.	IL20RB
ILMN_1680618	3.49041	up	NM_002467.3	Homo sapiens v-myc myelocytomatosis viral oncogene homolog (avian) (MYC), mRNA.	MYC
ILMN_1688892	3.48545	up	NM_198129.1	Homo sapiens laminin, alpha 3 (LAMA3), transcript variant 1, mRNA.	LAMA3
ILMN_2059549	3.38837	up	NM_003177.3	Homo sapiens spleen tyrosine kinase (SYK), mRNA.	SYK
ILMN_1699651	3.35949	up	NM_000600.1	Homo sapiens interleukin 6 (interferon, beta 2) (IL6), mRNA.	IL6
ILMN_1744381	3.35524	up	NM_000602.1	Homo sapiens serpin peptidase inhibitor, clade E (nexin, plasminogen activator inhibitor type 1), member 1 (SERPINE1), mRNA.	SERPINE1
ILMN_1805466	3.33331	up	NM_000346.2	Homo sapiens SRY (sex determining region Y)-box 9 (campomelic dysplasia, autosomal sex-reversal) (SOX9), mRNA.	SOX9
ILMN_1724832	3.30341	up	NM_021220.2	Homo sapiens ovo-like 2 (Drosophila) (OVOL2), mRNA.	OVOL2
ILMN_1764729	3.22704	up	NM_002226.3	Homo sapiens jagged 2 (JAG2), transcript variant 1, mRNA.	JAG2
ILMN_2311537	3.19677	up	NM_145899.1	Homo sapiens high mobility group AT-hook 1 (HMGA1), transcript variant 1, mRNA.	HMGA1
ILMN_2399523	3.13903	up	NM_145159.1	Homo sapiens jagged 2 (JAG2), transcript variant 2, mRNA.	JAG2
ILMN_1770940	3.11479	up	NM_004360.2	Homo sapiens cadherin 1, type 1, E-cadherin (epithelial) (CDH1), mRNA.	CDH1
ILMN_1712719	3.02681	up	NM_003980.3	Homo sapiens microtubule-associated protein 7 (MAP7), mRNA.	MAP7
ILMN_2146761	3.02071	up	NM_001444.1	Homo sapiens fatty acid binding protein 5 (psoriasis-associated) (FABP5), mRNA.	FABP5
ILMN_2334210	3.00533	up	NM_001005619.1	Homo sapiens integrin, beta 4 (ITGB4), transcript variant 2, mRNA.	ITGB4
ILMN_2110908	2.97965	up	NM_002467.3	Homo sapiens v-myc myelocytomatosis viral oncogene homolog (avian) (MYC), mRNA.	MYC
ILMN_2086105	2.94141	up	NM_030964.2	Homo sapiens sprouty homolog 4 (Drosophila) (SPRY4), mRNA.	SPRY4
ILMN_2150851	2.94138	up	NM_002575.1	Homo sapiens serpin peptidase inhibitor, clade B (ovalbumin), member 2 (SERPINB2), mRNA.	SERPINB2
ILMN_1699354	2.93147	up	NM_004431.2	Homo sapiens EPH receptor A2 (EPHA2), mRNA.	EPHA2
ILMN_1725946	2.92841	up	NM_006147.2	Homo sapiens interferon regulatory factor 6 (IRF6), mRNA.	IRF6
ILMN_1751465	2.88926	up	NM_001717.2	Homo sapiens basonuclin 1 (BNC1), mRNA.	BNC1
ILMN_1794501	2.86447	up	NM_005329.2	Homo sapiens hyaluronan synthase 3 (HAS3), transcript variant 1, mRNA.	HAS3
ILMN_1679267	2.85751	up	NM_198951.1	Homo sapiens transglutaminase 2 (C polypeptide, protein-glutamine-gamma-glutamyltransferase) (TGM2), transcript variant 2, mRNA.	TGM2
ILMN_1738552	2.8353	up	NM_004172.3	Homo sapiens solute carrier family 1 (glial high affinity glutamate transporter), member 3 (SLC1A3), mRNA.	SLC1A3
ILMN_2062468	2.83256	up	NM_001553.1	Homo sapiens insulin-like growth factor binding protein 7 (IGFBP7), mRNA.	IGFBP7
ILMN_1806607	2.82417	up	NM_006142.3	Homo sapiens stratifin (SFN), mRNA.	SFN
ILMN_2188264	2.78802	up	NM_001554.3	Homo sapiens cysteine-rich, angiogenic inducer, 61 (CYR61), mRNA.	CYR61
ILMN_1682775	2.77305	up	NM_001955.2	Homo sapiens endothelin 1 (EDN1), mRNA.	EDN1
ILMN_1805175	2.7507	up	NM_001099691.1	Homo sapiens transforming growth factor, alpha (TGFA), transcript variant 2, mRNA.	TGFA
ILMN_2404063	2.73667	up	NM_201414.1	Homo sapiens amyloid beta (A4) precursor protein (peptidase nexin-II, Alzheimer disease) (APP), transcript variant 3, mRNA.	APP
ILMN_1673113	2.68821	up	NM_005242.3	Homo sapiens coagulation factor II (thrombin) receptor-like 1 (F2RL1), mRNA.	F2RL1
ILMN_2083946	2.63871	up	NM_003236.1	Homo sapiens transforming growth factor, alpha (TGFA), mRNA.	TGFA
ILMN_1704369	2.63142	up	NM_016357.3	Homo sapiens LIM domain and actin binding 1 (LIMA1), mRNA.	LIMA1
ILMN_1686116	2.62321	up	NM_003246.2	Homo sapiens thrombospondin 1 (THBS1), mRNA.	THBS1
ILMN_1719759	2.60686	up	NM_002160.2	Homo sapiens tenascin C (hexabrachion) (TNC), mRNA.	TNC
ILMN_2082585	2.56153	up	NM_003068.3	Homo sapiens snail homolog 2 (Drosophila) (SNAI2), mRNA.	SNAI2
ILMN_1803811	2.50076	up	NM_025195.2	Homo sapiens tribbles homolog 1 (Drosophila) (TRIB1), mRNA.	TRIB1
ILMN_2197365	2.48325	up	NM_002923.1	Homo sapiens regulator of G-protein signalling 2, 24kDa (RGS2), mRNA.	RGS2
ILMN_1709795	2.47968	up	NM_002872.3	Homo sapiens ras-related C3 botulinum toxin substrate 2 (rho family, small GTP binding protein Rac2) (RAC2), mRNA.	RAC2
ILMN_2041190	2.47787	up	NM_005242.3	Homo sapiens coagulation factor II (thrombin) receptor-like 1 (F2RL1), mRNA.	F2RL1
ILMN_2086077	2.47603	up	NM_002229.2	Homo sapiens jun B proto-oncogene (JUNB), mRNA.	JUNB
ILMN_2298301	2.4712	up	NM_001717.2	Homo sapiens basonuclin 1 (BNC1), mRNA.	BNC1
ILMN_2184184	2.46498	up	NM_000700.1	Homo sapiens annexin A1 (ANXA1), mRNA.	ANXA1
ILMN_1797009	2.46013	up	NM_001993.2	Homo sapiens coagulation factor III (thromboplastin, tissue factor) (F3), mRNA.	F3
ILMN_1664861	2.4546	up	NM_181353.1	Homo sapiens inhibitor of DNA binding 1, dominant negative helix-loop-helix protein (ID1), transcript variant 2, mRNA.	ID1
ILMN_1686664	2.44848	up	NM_005953.2	Homo sapiens metallothionein 2A (MT2A), mRNA.	MT2A
ILMN_1806106	2.44489	up	NM_014366.4	Homo sapiens guanine nucleotide binding protein-like 3 (nucleolar) (GNL3), transcript variant 1, mRNA.	GNL3
ILMN_1768127	2.42016	up	NM_006824.1	Homo sapiens EBNA1 binding protein 2 (EBNA1BP2), mRNA.	EBNA1BP2
ILMN_1743373	2.38839	up	NM_005618.3	Homo sapiens delta-like 1 (Drosophila) (DLL1), mRNA.	DLL1
ILMN_1720373	2.38795	up	NM_003486.5	Homo sapiens solute carrier family 7 (cationic amino acid transporter, y+ system), member 5 (SLC7A5), mRNA.	SLC7A5
ILMN_2054297	2.37218	up	NM_000963.1	Homo sapiens prostaglandin-endoperoxide synthase 2 (prostaglandin G/H synthase and cyclooxygenase) (PTGS2), mRNA.	PTGS2
ILMN_2404065	2.3402	up	NM_201414.1	Homo sapiens amyloid beta (A4) precursor protein (peptidase nexin-II, Alzheimer disease) (APP), transcript variant 3, mRNA.	APP
ILMN_1661825	2.32183	up	NM_003823.2	Homo sapiens tumor necrosis factor receptor superfamily, member 6b, decoy (TNFRSF6B), transcript variant M68E, mRNA.	TNFRSF6B
ILMN_2396444	2.31871	up	NM_001040021.1	Homo sapiens CD14 molecule (CD14), transcript variant 2, mRNA.	CD14
ILMN_2189027	2.3121	up	NM_006033.2	Homo sapiens lipase, endothelial (LIPG), mRNA.	LIPG
ILMN_1672660	2.29617	up	NM_001025100.1	Homo sapiens myelin basic protein (MBP), transcript variant 8, mRNA.	MBP
ILMN_1769201	2.29003	up	NM_004433.3	Homo sapiens E74-like factor 3 (ets domain transcription factor, epithelial-specific ) (ELF3), mRNA.	ELF3
ILMN_1771841	2.26988	up	NM_005438.2	Homo sapiens FOS-like antigen 1 (FOSL1), mRNA.	FOSL1
ILMN_1691156	2.25528	up	NM_005946.2	Homo sapiens metallothionein 1A (MT1A), mRNA.	MT1A
ILMN_1701933	2.23391	up	NM_007308.1	Homo sapiens synuclein, alpha (non A4 component of amyloid precursor) (SNCA), transcript variant NACP112, mRNA.	SNCA
ILMN_2315780	2.22656	up	NM_006997.2	Homo sapiens transforming, acidic coiled-coil containing protein 2 (TACC2), transcript variant 4, mRNA.	TACC2
ILMN_1812262	2.2228	up	NM_013993.2	Homo sapiens discoidin domain receptor tyrosine kinase 1 (DDR1), transcript variant 1, mRNA.	DDR1
ILMN_1735014	2.21165	up	NM_001300.4	Homo sapiens Kruppel-like factor 6 (KLF6), transcript variant 2, mRNA.	KLF6
ILMN_1688154	2.19944	up	NM_002447.2	Homo sapiens macrophage stimulating 1 receptor (c-met-related tyrosine kinase) (MST1R), mRNA.	MST1R
ILMN_1784602	2.1857	up	NM_000389.2	Homo sapiens cyclin-dependent kinase inhibitor 1A (p21, Cip1) (CDKN1A), transcript variant 1, mRNA.	CDKN1A
ILMN_2317543	2.1847	up	NM_001005731.1	Homo sapiens integrin, beta 4 (ITGB4), transcript variant 3, mRNA.	ITGB4
ILMN_1739001	2.18006	up	NM_002353.1	Homo sapiens tumor-associated calcium signal transducer 2 (TACSTD2), mRNA.	TACSTD2
ILMN_2129572	2.17991	up	NM_001993.2	Homo sapiens coagulation factor III (thromboplastin, tissue factor) (F3), mRNA.	F3
ILMN_2357134	2.17342	up	NM_021972.2	Homo sapiens sphingosine kinase 1 (SPHK1), transcript variant 1, mRNA.	SPHK1
ILMN_1692664	2.16883	up	NM_001017529.1	Homo sapiens proline rich 5 (renal) (PRR5), transcript variant 5, mRNA.	PRR5
ILMN_1801616	2.16165	up	NM_001423.1	Homo sapiens epithelial membrane protein 1 (EMP1), mRNA.	EMP1
ILMN_2348788	2.15775	up	NM_001001392.1	Homo sapiens CD44 molecule (Indian blood group) (CD44), transcript variant 5, mRNA.	CD44
ILMN_2366864	2.15542	up	NM_021991.1	Homo sapiens junction plakoglobin (JUP), transcript variant 2, mRNA.	JUP
ILMN_1663866	2.1517	up	NM_000358.1	Homo sapiens transforming growth factor, beta-induced, 68kDa (TGFBI), mRNA.	TGFBI
ILMN_2216815	2.14532	up	NM_003980.3	Homo sapiens microtubule-associated protein 7 (MAP7), mRNA.	MAP7
ILMN_1685433	2.14214	up	NM_020351.2	Homo sapiens collagen, type VIII, alpha 1 (COL8A1), transcript variant 2, mRNA.	COL8A1
ILMN_1682857	2.14127	up	NM_174889.3	Homo sapiens NADH dehydrogenase (ubiquinone) 1 alpha subcomplex, assembly factor 2 (NDUFAF2), mRNA.	NDUFAF2
ILMN_1698419	2.14105	up	NM_001077261.1	Homo sapiens nuclear receptor co-repressor 2 (NCOR2), transcript variant 2, mRNA.	NCOR2
ILMN_1813275	2.1349	up	XM_941691.1	PREDICTED: Homo sapiens dual specificity phosphatase 22 (DUSP22), mRNA.	DUSP22
ILMN_1723123	2.12988	up	NM_022965.1	Homo sapiens fibroblast growth factor receptor 3 (achondroplasia, thanatophoric dwarfism) (FGFR3), transcript variant 2, mRNA.	FGFR3
ILMN_2340052	2.10777	up	NM_006312.3	Homo sapiens nuclear receptor co-repressor 2 (NCOR2), transcript variant 1, mRNA.	NCOR2
ILMN_2329914	2.09036	up	NM_005841.1	Homo sapiens sprouty homolog 1, antagonist of FGF signaling (Drosophila) (SPRY1), transcript variant 1, mRNA.	SPRY1
ILMN_1655595	2.08885	up	NM_006216.2	Homo sapiens serpin peptidase inhibitor, clade E (nexin, plasminogen activator inhibitor type 1), member 2 (SERPINE2), mRNA.	SERPINE2
ILMN_2402392	2.08463	up	NM_020351.2	Homo sapiens collagen, type VIII, alpha 1 (COL8A1), transcript variant 2, mRNA.	COL8A1
ILMN_2131861	2.07828	up	NM_003877.3	Homo sapiens suppressor of cytokine signaling 2 (SOCS2), mRNA.	SOCS2
ILMN_1671809	2.07007	up	NM_020185.3	Homo sapiens dual specificity phosphatase 22 (DUSP22), mRNA.	DUSP22
ILMN_2184640	2.04546	up	NM_004741.1	Homo sapiens nucleolar and coiled-body phosphoprotein 1 (NOLC1), mRNA.	NOLC1
ILMN_1685397	2.04079	up	NM_002204.1	Homo sapiens integrin, alpha 3 (antigen CD49C, alpha 3 subunit of VLA-3 receptor) (ITGA3), transcript variant a, mRNA.	ITGA3
ILMN_1687533	2.03481	up	NM_006378.2	Homo sapiens sema domain, immunoglobulin domain (Ig), transmembrane domain (TM) and short cytoplasmic domain, (semaphorin) 4D (SEMA4D), mRNA.	SEMA4D
ILMN_1803691	2.03442	up	NM_057091.1	Homo sapiens artemin (ARTN), transcript variant 2, mRNA.	ARTN
ILMN_1697220	2.02223	up	NM_002526.1	Homo sapiens 5'-nucleotidase, ecto (CD73) (NT5E), mRNA.	NT5E
ILMN_1804277	2.01856	up	NM_152594.1	Homo sapiens sprouty-related, EVH1 domain containing 1 (SPRED1), mRNA.	SPRED1
ILMN_1735461	2.01414	up	NM_004728.2	Homo sapiens DEAD (Asp-Glu-Ala-Asp) box polypeptide 21 (DDX21), mRNA.	DDX21
ILMN_1689037	1.99721	up	NM_006033.2	Homo sapiens lipase, endothelial (LIPG), mRNA.	LIPG
ILMN_1736567	1.99266	up	NM_001025159.1	Homo sapiens CD74 molecule, major histocompatibility complex, class II invariant chain (CD74), transcript variant 1, mRNA.	CD74
ILMN_1782788	1.98697	up	NM_003651.3	Homo sapiens cold shock domain protein A (CSDA), mRNA.	CSDA
ILMN_1798081	1.98514	up	NM_130440.1	Homo sapiens protein tyrosine phosphatase, receptor type, F (PTPRF), transcript variant 2, mRNA.	PTPRF
ILMN_1710937	1.97585	up	NM_005531.1	Homo sapiens interferon, gamma-inducible protein 16 (IFI16), mRNA.	IFI16
ILMN_1652185	1.97312	up	NM_000418.2	Homo sapiens interleukin 4 receptor (IL4R), transcript variant 1, mRNA.	IL4R
ILMN_1729161	1.97068	up	NM_017617.3	Homo sapiens Notch homolog 1, translocation-associated (Drosophila) (NOTCH1), mRNA.	NOTCH1
ILMN_1687583	1.95896	up	NM_001753.3	Homo sapiens caveolin 1, caveolae protein, 22kDa (CAV1), mRNA.	CAV1
ILMN_1730999	1.95871	up	NM_003292.2	Homo sapiens translocated promoter region (to activated MET oncogene) (TPR), mRNA.	TPR
ILMN_2309245	1.94034	up	NM_139343.1	Homo sapiens bridging integrator 1 (BIN1), transcript variant 1, mRNA.	BIN1
ILMN_2363165	1.92724	up	NM_206861.1	Homo sapiens transforming, acidic coiled-coil containing protein 2 (TACC2), transcript variant 2, mRNA.	TACC2
ILMN_1770085	1.90962	up	NM_006763.2	Homo sapiens BTG family, member 2 (BTG2), mRNA.	BTG2
ILMN_2228162	1.89489	up	NM_005557.2	Homo sapiens keratin 16 (focal non-epidermolytic palmoplantar keratoderma) (KRT16), mRNA.	KRT16
ILMN_1682636	1.8873	up	NM_002089.3	Homo sapiens chemokine (C-X-C motif) ligand 2 (CXCL2), mRNA.	CXCL2
ILMN_1703946	1.88616	up	NM_000676.2	Homo sapiens adenosine A2b receptor (ADORA2B), mRNA.	ADORA2B
ILMN_1766169	1.88405	up	NM_005504.4	Homo sapiens branched chain aminotransferase 1, cytosolic (BCAT1), mRNA.	BCAT1
ILMN_1701461	1.8758	up	NM_000362.4	Homo sapiens TIMP metallopeptidase inhibitor 3 (Sorsby fundus dystrophy, pseudoinflammatory) (TIMP3), mRNA.	TIMP3
ILMN_1687301	1.87023	up	NM_004385.2	Homo sapiens versican (VCAN), mRNA.	VCAN
ILMN_2365307	1.86996	up	NM_001024736.1	Homo sapiens CD276 molecule (CD276), transcript variant 1, mRNA. XM_945872 XM_945874	CD276
ILMN_1738742	1.85729	up	NM_000930.2	Homo sapiens plasminogen activator, tissue (PLAT), transcript variant 1, mRNA.	PLAT
ILMN_1741970	1.85725	up	NM_002230.1	Homo sapiens junction plakoglobin (JUP), transcript variant 1, mRNA.	JUP
ILMN_2401873	1.84875	up	NM_144729.1	Homo sapiens dual specificity phosphatase 10 (DUSP10), transcript variant 3, mRNA.	DUSP10
ILMN_1665792	1.84522	up	NM_002203.3	Homo sapiens integrin, alpha 2 (CD49B, alpha 2 subunit of VLA-2 receptor) (ITGA2), mRNA.	ITGA2
ILMN_2150856	1.8429	up	NM_002575.1	Homo sapiens serpin peptidase inhibitor, clade B (ovalbumin), member 2 (SERPINB2), mRNA.	SERPINB2
ILMN_1680624	1.83223	up	NM_003851.2	Homo sapiens cellular repressor of E1A-stimulated genes 1 (CREG1), mRNA.	CREG1
ILMN_1815023	1.82899	up	NM_002648.2	Homo sapiens pim-1 oncogene (PIM1), mRNA.	PIM1
ILMN_1726245	1.82387	up	NM_001024847.2	Homo sapiens transforming growth factor, beta receptor II (70/80kDa) (TGFBR2), transcript variant 1, mRNA.	TGFBR2
ILMN_2149226	1.80676	up	NM_001753.3	Homo sapiens caveolin 1, caveolae protein, 22kDa (CAV1), mRNA.	CAV1
ILMN_1781155	1.80598	up	NM_002350.1	Homo sapiens v-yes-1 Yamaguchi sarcoma viral related oncogene homolog (LYN), mRNA.	LYN
ILMN_1808587	1.80561	up	NM_006885.3	Homo sapiens zinc finger homeobox 3 (ZFHX3), mRNA.	ZFHX3
ILMN_1655740	1.8014	up	NM_003068.3	Homo sapiens snail homolog 2 (Drosophila) (SNAI2), mRNA.	SNAI2
ILMN_1712632	1.80102	up	NM_000379.3	Homo sapiens xanthine dehydrogenase (XDH), mRNA.	XDH
ILMN_1688103	1.79637	up	NM_020248.2	Homo sapiens catenin, beta interacting protein 1 (CTNNBIP1), transcript variant 1, mRNA.	CTNNBIP1
ILMN_1652413	1.79573	up	NM_033199.3	Homo sapiens urocortin 2 (UCN2), mRNA.	UCN2
ILMN_1763638	1.79286	up	NM_003567.2	Homo sapiens breast cancer anti-estrogen resistance 3 (BCAR3), mRNA.	BCAR3
ILMN_2380163	1.77669	up	NM_002840.3	Homo sapiens protein tyrosine phosphatase, receptor type, F (PTPRF), transcript variant 1, mRNA.	PTPRF
ILMN_1668369	1.77314	up	NM_007065.3	Homo sapiens cell division cycle 37 homolog (S. cerevisiae) (CDC37), mRNA.	CDC37
ILMN_1658709	1.76892	up	NM_002291.1	Homo sapiens laminin, beta 1 (LAMB1), mRNA.	LAMB1
ILMN_1736796	1.76814	up	NM_001083617.1	Homo sapiens RB1-inducible coiled-coil 1 (RB1CC1), transcript variant 2, mRNA.	RB1CC1
ILMN_2409754	1.76609	up	NM_001017530.1	Homo sapiens proline rich 5 (renal) (PRR5), transcript variant 4, mRNA.	PRR5
ILMN_1806757	1.76481	up	NM_014520.2	Homo sapiens MYB binding protein (P160) 1a (MYBBP1A), mRNA.	MYBBP1A
ILMN_1758146	1.74864	up	NM_001040023.1	Homo sapiens signal-regulatory protein alpha (SIRPA), transcript variant 2, mRNA.	SIRPA
ILMN_1675448	1.74691	up	NM_004926.2	Homo sapiens zinc finger protein 36, C3H type-like 1 (ZFP36L1), mRNA.	ZFP36L1
ILMN_1781285	1.74418	up	NM_004417.2	Homo sapiens dual specificity phosphatase 1 (DUSP1), mRNA.	DUSP1
ILMN_2319913	1.74411	up	NM_201554.1	Homo sapiens diacylglycerol kinase, alpha 80kDa (DGKA), transcript variant 4, mRNA.	DGKA
ILMN_1691376	1.74315	up	NM_000214.1	Homo sapiens jagged 1 (Alagille syndrome) (JAG1), mRNA.	JAG1
ILMN_1674160	1.74043	up	NM_139346.1	Homo sapiens bridging integrator 1 (BIN1), transcript variant 4, mRNA.	BIN1
ILMN_1778991	1.7377	up	NM_005596.2	Homo sapiens nuclear factor I/B (NFIB), mRNA.	NFIB
ILMN_1728684	1.73606	up	NM_014389.1	Homo sapiens proline, glutamic acid and leucine rich protein 1 (PELP1), mRNA.	PELP1
ILMN_1665832	1.73288	up	NM_181353.1	Homo sapiens inhibitor of DNA binding 1, dominant negative helix-loop-helix protein (ID1), transcript variant 2, mRNA.	ID1
ILMN_1795930	1.73273	up	NM_000958.2	Homo sapiens prostaglandin E receptor 4 (subtype EP4) (PTGER4), mRNA.	PTGER4
ILMN_1796755	1.73205	up	NM_002213.3	Homo sapiens integrin, beta 5 (ITGB5), mRNA. XM_944688 XM_944693	ITGB5
ILMN_1740015	1.72747	up	NM_000591.2	Homo sapiens CD14 molecule (CD14), transcript variant 1, mRNA.	CD14
ILMN_2170814	1.72516	up	NM_014398.2	Homo sapiens lysosomal-associated membrane protein 3 (LAMP3), mRNA.	LAMP3
ILMN_1783798	1.7202	up	NM_001481.1	Homo sapiens growth arrest-specific 8 (GAS8), mRNA.	GAS8
ILMN_1664978	1.71975	up	NM_201629.1	Homo sapiens tight junction protein 2 (zona occludens 2) (TJP2), transcript variant 2, mRNA.	TJP2
ILMN_1668374	1.71776	up	NM_002213.3	Homo sapiens integrin, beta 5 (ITGB5), mRNA. XM_944688 XM_944693	ITGB5
ILMN_2096116	1.71445	up	NM_003299.1	Homo sapiens heat shock protein 90kDa beta (Grp94), member 1 (HSP90B1), mRNA.	HSP90B1
ILMN_1765109	1.70291	up	NM_148973.1	Homo sapiens tumor necrosis factor receptor superfamily, member 25 (TNFRSF25), transcript variant 10, mRNA.	TNFRSF25
ILMN_2311166	1.69891	up	NM_002213.3	Homo sapiens integrin, beta 5 (ITGB5), mRNA. XM_944688 XM_944693	ITGB5
ILMN_2124769	1.69764	up	NM_004559.3	Homo sapiens Y box binding protein 1 (YBX1), mRNA.	YBX1
ILMN_1737406	1.69634	up	NM_001008490.1	Homo sapiens Kruppel-like factor 6 (KLF6), transcript variant 1, mRNA.	KLF6
ILMN_1677305	1.68424	up	NM_006505.2	Homo sapiens poliovirus receptor (PVR), mRNA.	PVR
ILMN_2415583	1.67849	up	NM_001077188.1	Homo sapiens heparan sulfate 6-O-sulfotransferase 2 (HS6ST2), transcript variant L, mRNA.	HS6ST2
ILMN_1758731	1.67606	up	NM_000775.2	Homo sapiens cytochrome P450, family 2, subfamily J, polypeptide 2 (CYP2J2), mRNA.	CYP2J2
ILMN_1657234	1.6686	up	NM_004591.1	Homo sapiens chemokine (C-C motif) ligand 20 (CCL20), mRNA.	CCL20
ILMN_1657550	1.66019	up	NM_002461.1	Homo sapiens mevalonate (diphospho) decarboxylase (MVD), mRNA.	MVD
ILMN_1654563	1.65961	up	NM_004429.3	Homo sapiens ephrin-B1 (EFNB1), mRNA.	EFNB1
ILMN_2181892	1.65418	up	NM_032621.2	Homo sapiens brain expressed X-linked 2 (BEX2), mRNA.	BEX2
ILMN_1795639	1.65139	up	NM_002412.2	Homo sapiens O-6-methylguanine-DNA methyltransferase (MGMT), mRNA.	MGMT
ILMN_1746013	1.65037	up	NM_004598.3	Homo sapiens sparc/osteonectin, cwcv and kazal-like domains proteoglycan (testican) 1 (SPOCK1), mRNA.	SPOCK1
ILMN_1785699	1.64945	up	NM_198964.1	Homo sapiens parathyroid hormone-like hormone (PTHLH), transcript variant 3, mRNA.	PTHLH
ILMN_2384241	1.64739	up	NM_001024847.1	Homo sapiens transforming growth factor, beta receptor II (70/80kDa) (TGFBR2), transcript variant 1, mRNA.	TGFBR2
ILMN_2314169	1.64623	up	NM_198965.1	Homo sapiens parathyroid hormone-like hormone (PTHLH), transcript variant 1, mRNA.	PTHLH
ILMN_1791702	1.64511	up	NM_003070.3	Homo sapiens SWI/SNF related, matrix associated, actin dependent regulator of chromatin, subfamily a, member 2 (SMARCA2), transcript variant 1, mRNA.	SMARCA2
ILMN_1753342	1.63904	up	NM_002970.1	Homo sapiens spermidine/spermine N1-acetyltransferase 1 (SAT1), mRNA.	SAT1
ILMN_1747251	1.63117	up	NM_181657.1	Homo sapiens leukotriene B4 receptor (LTB4R), mRNA.	LTB4R
ILMN_1702237	1.62212	up	NM_054014.1	Homo sapiens FK506 binding protein 1A, 12kDa (FKBP1A), transcript variant 12A, mRNA.	FKBP1A
ILMN_1691860	1.61903	up	NM_199327.1	Homo sapiens sprouty homolog 1, antagonist of FGF signaling (Drosophila) (SPRY1), transcript variant 2, mRNA.	SPRY1
ILMN_1768743	1.61845	up	NM_030917.2	Homo sapiens FIP1 like 1 (S. cerevisiae) (FIP1L1), mRNA.	FIP1L1
ILMN_2324056	1.61192	up	NM_206826.1	Homo sapiens guanine nucleotide binding protein-like 3 (nucleolar) (GNL3), transcript variant 3, mRNA.	GNL3
ILMN_2409220	1.61171	up	NM_012484.1	Homo sapiens hyaluronan-mediated motility receptor (RHAMM) (HMMR), transcript variant 1, mRNA.	HMMR
ILMN_1679754	1.61007	up	NM_000679.3	Homo sapiens adrenergic, alpha-1B-, receptor (ADRA1B), mRNA.	ADRA1B
ILMN_1788689	1.60972	up	NM_017934.4	Homo sapiens pleckstrin homology domain interacting protein (PHIP), mRNA.	PHIP
ILMN_1722718	1.60893	up	NM_001200.2	Homo sapiens bone morphogenetic protein 2 (BMP2), mRNA.	BMP2
ILMN_1724789	1.60879	up	NM_000611.4	Homo sapiens CD59 molecule, complement regulatory protein (CD59), transcript variant 2, mRNA.	CD59
ILMN_2338963	1.60874	up	NM_001078174.1	Homo sapiens solute carrier family 29 (nucleoside transporters), member 1 (SLC29A1), nuclear gene encoding mitochondrial protein, transcript variant 4, mRNA.	SLC29A1
ILMN_1715175	1.60596	up	NM_000245.2	Homo sapiens met proto-oncogene (hepatocyte growth factor receptor) (MET), mRNA.	MET
ILMN_1739253	1.60371	up	NM_006463.3	Homo sapiens STAM binding protein (STAMBP), transcript variant 1, mRNA.	STAMBP
ILMN_2398939	1.60209	up	NM_001025090.1	Homo sapiens myelin basic protein (MBP), transcript variant 3, mRNA.	MBP
ILMN_2097546	1.59982	up	NM_006600.2	Homo sapiens nuclear distribution gene C homolog (A. nidulans) (NUDC), mRNA.	NUDC
ILMN_1723971	1.59568	up	NM_001078174.1	Homo sapiens solute carrier family 29 (nucleoside transporters), member 1 (SLC29A1), nuclear gene encoding mitochondrial protein, transcript variant 4, mRNA.	SLC29A1
ILMN_1741459	1.58836	up	NM_052988.2	Homo sapiens cyclin-dependent kinase (CDC2-like) 10 (CDK10), transcript variant 3, mRNA.	CDK10
ILMN_1785202	1.58732	up	NM_003151.2	Homo sapiens signal transducer and activator of transcription 4 (STAT4), mRNA.	STAT4
ILMN_1801307	1.58658	up	NM_003810.2	Homo sapiens tumor necrosis factor (ligand) superfamily, member 10 (TNFSF10), mRNA.	TNFSF10
ILMN_1665865	1.58511	up	NM_001552.2	Homo sapiens insulin-like growth factor binding protein 4 (IGFBP4), mRNA.	IGFBP4
ILMN_1781942	1.58326	up	NM_012485.1	Homo sapiens hyaluronan-mediated motility receptor (RHAMM) (HMMR), transcript variant 2, mRNA.	HMMR
ILMN_1660341	1.5826	up	NM_002337.1	Homo sapiens low density lipoprotein receptor-related protein associated protein 1 (LRPAP1), mRNA.	LRPAP1
ILMN_2321416	1.57067	up	NM_005219.3	Homo sapiens diaphanous homolog 1 (Drosophila) (DIAPH1), transcript variant 1, mRNA.	DIAPH1
ILMN_2374340	1.57018	up	NM_001005376.1	Homo sapiens plasminogen activator, urokinase receptor (PLAUR), transcript variant 2, mRNA.	PLAUR
ILMN_1801105	1.56958	up	NM_006254.3	Homo sapiens protein kinase C, delta (PRKCD), transcript variant 1, mRNA.	PRKCD
ILMN_2372413	1.56932	up	NM_197967.1	Homo sapiens BH3 interacting domain death agonist (BID), transcript variant 3, mRNA.	BID
ILMN_1766221	1.56853	up	NM_001497.2	Homo sapiens UDP-Gal:betaGlcNAc beta 1,4- galactosyltransferase, polypeptide 1 (B4GALT1), mRNA.	B4GALT1
ILMN_1813625	1.56707	up	NM_005082.4	Homo sapiens tripartite motif-containing 25 (TRIM25), mRNA.	TRIM25
ILMN_1661554	1.56622	up	NM_005219.2	Homo sapiens diaphanous homolog 1 (Drosophila) (DIAPH1), mRNA.	DIAPH1
ILMN_1785061	1.56225	up	NM_017449.3	Homo sapiens EPH receptor B2 (EPHB2), transcript variant 1, mRNA.	EPHB2
ILMN_2359287	1.56168	up	NM_000210.2	Homo sapiens integrin, alpha 6 (ITGA6), transcript variant 2, mRNA.	ITGA6
ILMN_1735220	1.56161	up	NM_001233.3	Homo sapiens caveolin 2 (CAV2), transcript variant 1, mRNA.	CAV2
ILMN_1813561	1.55881	up	NM_033128.1	Homo sapiens scinderin (SCIN), mRNA.	SCIN
ILMN_1700834	1.55631	up	NM_014720.2	Homo sapiens STE20-like kinase (yeast) (SLK), mRNA.	SLK
ILMN_1670420	1.55621	up	NM_006838.3	Homo sapiens methionyl aminopeptidase 2 (METAP2), mRNA.	METAP2
ILMN_1691508	1.55415	up	NM_001005376.1	Homo sapiens plasminogen activator, urokinase receptor (PLAUR), transcript variant 2, mRNA.	PLAUR
ILMN_1750101	1.55139	up	NM_005620.1	Homo sapiens S100 calcium binding protein A11 (S100A11), mRNA.	S100A11
ILMN_1661197	1.54385	up	NM_013246.2	Homo sapiens cardiotrophin-like cytokine factor 1 (CLCF1), mRNA.	CLCF1
ILMN_2153495	1.5395	up	NM_058238.1	Homo sapiens wingless-type MMTV integration site family, member 7B (WNT7B), mRNA.	WNT7B
ILMN_1734543	1.53868	up	NM_130435.2	Homo sapiens protein tyrosine phosphatase, receptor type, E (PTPRE), transcript variant 2, mRNA.	PTPRE
ILMN_1757387	1.53341	up	NM_004181.3	Homo sapiens ubiquitin carboxyl-terminal esterase L1 (ubiquitin thiolesterase) (UCHL1), mRNA.	UCHL1
ILMN_1778457	1.53265	up	NM_001562.2	Homo sapiens interleukin 18 (interferon-gamma-inducing factor) (IL18), mRNA.	IL18
ILMN_1670398	1.5313	up	NM_004327.3	Homo sapiens breakpoint cluster region (BCR), transcript variant 1, mRNA.	BCR
ILMN_1683660	1.52733	up	NM_003756.2	Homo sapiens eukaryotic translation initiation factor 3, subunit H (EIF3H), mRNA.	EIF3H
ILMN_1695422	1.52609	up	NM_005381.2	Homo sapiens nucleolin (NCL), mRNA.	NCL
ILMN_2372974	1.52307	up	NM_080792.2	Homo sapiens signal-regulatory protein alpha (SIRPA), transcript variant 3, mRNA.	SIRPA
ILMN_2121437	1.52287	up	NM_005381.2	Homo sapiens nucleolin (NCL), mRNA.	NCL
ILMN_1801504	1.52159	up	NM_001754.3	Homo sapiens runt-related transcription factor 1 (acute myeloid leukemia 1; aml1 oncogene) (RUNX1), transcript variant 1, mRNA.	RUNX1
ILMN_1666545	1.52101	up	NM_001097635.1	Homo sapiens glucosaminyl (N-acetyl) transferase 1, core 2 (beta-1,6-N-acetylglucosaminyltransferase) (GCNT1), transcript variant 4, mRNA.	GCNT1
ILMN_1721022	1.51758	up	NM_003029.3	Homo sapiens SHC (Src homology 2 domain containing) transforming protein 1 (SHC1), transcript variant 2, mRNA.	SHC1
ILMN_1771962	1.51479	up	NM_000168.2	Homo sapiens GLI-Kruppel family member GLI3 (Greig cephalopolysyndactyly syndrome) (GLI3), mRNA.	GLI3
ILMN_1727332	1.51452	up	NM_178191.1	Homo sapiens ATPase inhibitory factor 1 (ATPIF1), nuclear gene encoding mitochondrial protein, transcript variant 3, mRNA.	ATPIF1
ILMN_1730765	1.51345	up	NM_020185.3	Homo sapiens dual specificity phosphatase 22 (DUSP22), mRNA.	DUSP22
ILMN_1742889	1.51153	up	NM_024102.2	Homo sapiens WD repeat domain 77 (WDR77), mRNA.	WDR77
ILMN_2072357	1.50859	up	NM_006147.2	Homo sapiens interferon regulatory factor 6 (IRF6), mRNA.	IRF6
ILMN_2106658	1.50734	up	NM_003666.2	Homo sapiens basic leucine zipper nuclear factor 1 (JEM-1) (BLZF1), mRNA.	BLZF1
ILMN_1738725	1.50502	up	NM_002309.2	Homo sapiens leukemia inhibitory factor (cholinergic differentiation factor) (LIF), mRNA.	LIF
ILMN_1763390	1.5032	up	NM_002202.1	Homo sapiens ISL1 transcription factor, LIM/homeodomain, (islet-1) (ISL1), mRNA.	ISL1
ILMN_1689004	1.50253	up	NM_016639.1	Homo sapiens tumor necrosis factor receptor superfamily, member 12A (TNFRSF12A), mRNA.	TNFRSF12A
ILMN_1796925	-1.50325	down	NM_001338.3	Homo sapiens coxsackie virus and adenovirus receptor (CXADR), mRNA.	CXADR
ILMN_1658883	-1.50425	down	NM_001654.1	Homo sapiens v-raf murine sarcoma 3611 viral oncogene homolog (ARAF), mRNA.	ARAF
ILMN_1770053	-1.5048	down	NM_002893.2	Homo sapiens retinoblastoma binding protein 7 (RBBP7), mRNA.	RBBP7
ILMN_1678032	-1.508	down	NM_007121.2	Homo sapiens nuclear receptor subfamily 1, group H, member 2 (NR1H2), mRNA.	NR1H2
ILMN_1774287	-1.51157	down	NM_001710.4	Homo sapiens complement factor B (CFB), mRNA.	CFB
ILMN_1788002	-1.51718	down	NM_139012.1	Homo sapiens mitogen-activated protein kinase 14 (MAPK14), transcript variant 2, mRNA.	MAPK14
ILMN_2387799	-1.52043	down	NM_031268.4	Homo sapiens 3-phosphoinositide dependent protein kinase-1 (PDPK1), transcript variant 2, mRNA.	PDPK1
ILMN_1696591	-1.52086	down	NM_000321.2	Homo sapiens retinoblastoma 1 (including osteosarcoma) (RB1), mRNA.	RB1
ILMN_1705685	-1.52439	down	NM_002398.2	Homo sapiens Meis homeobox 1 (MEIS1), mRNA.	MEIS1
ILMN_2222317	-1.52471	down	NM_007034.3	Homo sapiens DnaJ (Hsp40) homolog, subfamily B, member 4 (DNAJB4), mRNA.	DNAJB4
ILMN_1722811	-1.53209	down	NM_004064.2	Homo sapiens cyclin-dependent kinase inhibitor 1B (p27, Kip1) (CDKN1B), mRNA.	CDKN1B
ILMN_2371590	-1.533	down	NM_030881.2	Homo sapiens DEAD (Asp-Glu-Ala-Asp) box polypeptide 17 (DDX17), transcript variant 2, mRNA.	DDX17
ILMN_1802397	-1.54548	down	NM_002067.1	Homo sapiens guanine nucleotide binding protein (G protein), alpha 11 (Gq class) (GNA11), mRNA.	GNA11
ILMN_1750496	-1.55395	down	NM_006006.4	Homo sapiens zinc finger and BTB domain containing 16 (ZBTB16), transcript variant 1, mRNA.	ZBTB16
ILMN_2319544	-1.55462	down	NM_172128.1	Homo sapiens calcium/calmodulin-dependent protein kinase (CaM kinase) II delta (CAMK2D), transcript variant 2, mRNA.	CAMK2D
ILMN_1704398	-1.55614	down	NM_003508.2	Homo sapiens frizzled homolog 9 (Drosophila) (FZD9), mRNA.	FZD9
ILMN_1791002	-1.55825	down	NM_005983.2	Homo sapiens S-phase kinase-associated protein 2 (p45) (SKP2), transcript variant 1, mRNA.	SKP2
ILMN_1809047	-1.55995	down	NM_004749.2	Homo sapiens transforming growth factor beta regulator 4 (TBRG4), transcript variant 1, mRNA.	TBRG4
ILMN_1683415	-1.5619	down	NM_001221.2	Homo sapiens calcium/calmodulin-dependent protein kinase (CaM kinase) II delta (CAMK2D), transcript variant 3, mRNA.	CAMK2D
ILMN_1790549	-1.5717	down	NM_005724.4	Homo sapiens tetraspanin 3 (TSPAN3), transcript variant 1, mRNA.	TSPAN3
ILMN_2376859	-1.57614	down	NM_025208.4	Homo sapiens platelet derived growth factor D (PDGFD), transcript variant 1, mRNA.	PDGFD
ILMN_1814230	-1.5767	down	NM_014221.3	Homo sapiens mature T-cell proliferation 1 (MTCP1), nuclear gene encoding mitochondrial protein, transcript variant B1, mRNA.	MTCP1
ILMN_1682930	-1.57735	down	NM_006747.2	Homo sapiens signal-induced proliferation-associated gene 1 (SIPA1), transcript variant 2, mRNA.	SIPA1
ILMN_1660451	-1.58204	down	NM_178008.1	Homo sapiens START domain containing 13 (STARD13), transcript variant delta, mRNA.	STARD13
ILMN_1652913	-1.58686	down	NM_004456.3	Homo sapiens enhancer of zeste homolog 2 (Drosophila) (EZH2), transcript variant 1, mRNA.	EZH2
ILMN_1680109	-1.59039	down	NM_005713.1	Homo sapiens collagen, type IV, alpha 3 (Goodpasture antigen) binding protein (COL4A3BP), transcript variant 1, mRNA.	COL4A3BP
ILMN_1680738	-1.59172	down	NM_004772.1	Homo sapiens chromosome 5 open reading frame 13 (C5orf13), mRNA.	C5orf13
ILMN_1709094	-1.59434	down	NM_002310.3	Homo sapiens leukemia inhibitory factor receptor alpha (LIFR), mRNA.	LIFR
ILMN_2376403	-1.59435	down	NM_004089.3	Homo sapiens TSC22 domain family, member 3 (TSC22D3), transcript variant 2, mRNA.	TSC22D3
ILMN_1748124	-1.5948	down	NM_198057.2	Homo sapiens TSC22 domain family, member 3 (TSC22D3), transcript variant 1, mRNA.	TSC22D3
ILMN_1794539	-1.59504	down	NM_004523.2	Homo sapiens kinesin family member 11 (KIF11), mRNA.	KIF11
ILMN_1667893	-1.60361	down	NM_022748.10	Homo sapiens tensin 3 (TNS3), mRNA.	TNS3
ILMN_2091412	-1.60441	down	NM_001459.2	Homo sapiens fms-related tyrosine kinase 3 ligand (FLT3LG), mRNA.	FLT3LG
ILMN_1701441	-1.60705	down	NM_057159.2	Homo sapiens lysophosphatidic acid receptor 1 (LPAR1), transcript variant 2, mRNA.	LPAR1
ILMN_2348975	-1.61235	down	NM_002482.2	Homo sapiens nuclear autoantigenic sperm protein (histone-binding) (NASP), transcript variant 2, mRNA.	NASP
ILMN_2401352	-1.61408	down	NM_013282.3	Homo sapiens ubiquitin-like, containing PHD and RING finger domains, 1 (UHRF1), transcript variant 2, mRNA.	UHRF1
ILMN_1763347	-1.61625	down	NM_006219.1	Homo sapiens phosphoinositide-3-kinase, catalytic, beta polypeptide (PIK3CB), mRNA.	PIK3CB
ILMN_2257607	-1.61686	down	NM_178006.1	Homo sapiens START domain containing 13 (STARD13), transcript variant alpha, mRNA.	STARD13
ILMN_1685978	-1.61871	down	NM_178191.1	Homo sapiens ATPase inhibitory factor 1 (ATPIF1), nuclear gene encoding mitochondrial protein, transcript variant 3, mRNA.	ATPIF1
ILMN_1749078	-1.62107	down	NM_003255.4	Homo sapiens TIMP metallopeptidase inhibitor 2 (TIMP2), mRNA.	TIMP2
ILMN_1789400	-1.6216	down	NM_004474.3	Homo sapiens forkhead box D2 (FOXD2), mRNA.	FOXD2
ILMN_1667260	-1.62243	down	NM_002746.1	Homo sapiens mitogen-activated protein kinase 3 (MAPK3), mRNA.	MAPK3
ILMN_2169152	-1.62469	down	NM_002727.2	Homo sapiens serglycin (SRGN), mRNA.	SRGN
ILMN_1701998	-1.62958	down	NM_198595.2	Homo sapiens actin filament associated protein 1 (AFAP1), transcript variant 2, mRNA.	AFAP1
ILMN_2310814	-1.6346	down	NM_016841.2	Homo sapiens microtubule-associated protein tau (MAPT), transcript variant 4, mRNA.	MAPT
ILMN_1705301	-1.63471	down	NM_201443.1	Homo sapiens TEA domain family member 4 (TEAD4), transcript variant 3, mRNA.	TEAD4
ILMN_1714730	-1.63621	down	NM_181803.1	Homo sapiens ubiquitin-conjugating enzyme E2C (UBE2C), transcript variant 6, mRNA.	UBE2C
ILMN_1694213	-1.63984	down	NM_016274.4	Homo sapiens pleckstrin homology domain containing, family O member 1 (PLEKHO1), mRNA.	PLEKHO1
ILMN_2347949	-1.64	down	NM_000402.3	Homo sapiens glucose-6-phosphate dehydrogenase (G6PD), transcript variant 1, mRNA.	G6PD
ILMN_1747775	-1.6407	down	NM_194356.1	Homo sapiens syntaxin 2 (STX2), transcript variant 2, mRNA.	STX2
ILMN_1756326	-1.64218	down	NM_001827.1	Homo sapiens CDC28 protein kinase regulatory subunit 2 (CKS2), mRNA.	CKS2
ILMN_1721626	-1.64491	down	NM_032199.1	Homo sapiens AT rich interactive domain 5B (MRF1-like) (ARID5B), mRNA.	ARID5B
ILMN_1686989	-1.64699	down	NM_198336.1	Homo sapiens insulin induced gene 1 (INSIG1), transcript variant 2, mRNA.	INSIG1
ILMN_1796629	-1.64976	down	NM_001957.1	Homo sapiens endothelin receptor type A (EDNRA), mRNA.	EDNRA
ILMN_1809859	-1.66032	down	NM_007144.2	Homo sapiens polycomb group ring finger 2 (PCGF2), mRNA.	PCGF2
ILMN_2103761	-1.66876	down	NM_007005.3	Homo sapiens transducin-like enhancer of split 4 (E(sp1) homolog, Drosophila) (TLE4), mRNA.	TLE4
ILMN_1778523	-1.67266	down	NM_001206.2	Homo sapiens Kruppel-like factor 9 (KLF9), mRNA.	KLF9
ILMN_2402341	-1.68114	down	NM_001040056.1	Homo sapiens mitogen-activated protein kinase 3 (MAPK3), transcript variant 2, mRNA.	MAPK3
ILMN_1704472	-1.68143	down	NM_153232.3	Homo sapiens EP300 interacting inhibitor of differentiation 2 (EID2), mRNA.	EID2
ILMN_2089329	-1.68365	down	NM_005842.2	Homo sapiens sprouty homolog 2 (Drosophila) (SPRY2), mRNA.	SPRY2
ILMN_1759232	-1.68836	down	NM_005544.1	Homo sapiens insulin receptor substrate 1 (IRS1), mRNA.	IRS1
ILMN_1803124	-1.68912	down	NM_001012271.1	Homo sapiens baculoviral IAP repeat-containing 5 (survivin) (BIRC5), transcript variant 3, mRNA.	BIRC5
ILMN_1702503	-1.69177	down	NM_000691.3	Homo sapiens aldehyde dehydrogenase 3 family, memberA1 (ALDH3A1), mRNA.	ALDH3A1
ILMN_1651433	-1.69384	down	NM_000788.1	Homo sapiens deoxycytidine kinase (DCK), mRNA.	DCK
ILMN_2301083	-1.69587	down	NM_181800.1	Homo sapiens ubiquitin-conjugating enzyme E2C (UBE2C), transcript variant 3, mRNA.	UBE2C
ILMN_1675124	-1.70097	down	NM_006386.3	Homo sapiens DEAD (Asp-Glu-Ala-Asp) box polypeptide 17 (DDX17), transcript variant 1, mRNA.	DDX17
ILMN_1668134	-1.70097	down	NM_000561.2	Homo sapiens glutathione S-transferase M1 (GSTM1), transcript variant 1, mRNA.	GSTM1
ILMN_1787461	-1.70926	down	NM_004350.2	Homo sapiens runt-related transcription factor 3 (RUNX3), transcript variant 2, mRNA.	RUNX3
ILMN_1797786	-1.71131	down	NM_002969.3	Homo sapiens mitogen-activated protein kinase 12 (MAPK12), mRNA.	MAPK12
ILMN_2389876	-1.71722	down	NM_015927.3	Homo sapiens transforming growth factor beta 1 induced transcript 1 (TGFB1I1), transcript variant 2, mRNA.	TGFB1I1
ILMN_2119224	-1.72227	down	NM_014970.2	Homo sapiens kinesin-associated protein 3 (KIFAP3), mRNA.	KIFAP3
ILMN_1747911	-1.72435	down	NM_001786.2	Homo sapiens cell division cycle 2, G1 to S and G2 to M (CDC2), transcript variant 1, mRNA.	CDC2
ILMN_1665559	-1.7251	down	NM_001798.2	Homo sapiens cyclin-dependent kinase 2 (CDK2), transcript variant 1, mRNA.	CDK2
ILMN_2285996	-1.73632	down	NM_014736.4	Homo sapiens KIAA0101 (KIAA0101), transcript variant 1, mRNA.	KIAA0101
ILMN_1806040	-1.73674	down	NM_001071.1	Homo sapiens thymidylate synthetase (TYMS), mRNA.	TYMS
ILMN_2086890	-1.73692	down	NM_001146.3	Homo sapiens angiopoietin 1 (ANGPT1), mRNA.	ANGPT1
ILMN_2143155	-1.73804	down	NM_004523.2	Homo sapiens kinesin family member 11 (KIF11), mRNA.	KIF11
ILMN_1724437	-1.74173	down	NM_014291.2	Homo sapiens glycine C-acetyltransferase (2-amino-3-ketobutyrate coenzyme A ligase) (GCAT), nuclear gene encoding mitochondrial protein, mRNA.	GCAT
ILMN_2349459	-1.7457	down	NM_001168.2	Homo sapiens baculoviral IAP repeat-containing 5 (survivin) (BIRC5), transcript variant 1, mRNA.	BIRC5
ILMN_2391861	-1.74883	down	NM_000561.2	Homo sapiens glutathione S-transferase M1 (GSTM1), transcript variant 1, mRNA.	GSTM1
ILMN_2265654	-1.74961	down	NM_181799.1	Homo sapiens ubiquitin-conjugating enzyme E2C (UBE2C), transcript variant 2, mRNA.	UBE2C
ILMN_1793474	-1.75059	down	NM_198336.1	Homo sapiens insulin induced gene 1 (INSIG1), transcript variant 2, mRNA.	INSIG1
ILMN_1756126	-1.76271	down	NM_005861.2	Homo sapiens STIP1 homology and U-box containing protein 1 (STUB1), mRNA.	STUB1
ILMN_1673673	-1.76283	down	NM_018492.2	Homo sapiens PDZ binding kinase (PBK), mRNA.	PBK
ILMN_1798543	-1.76605	down	NM_004226.2	Homo sapiens serine/threonine kinase 17b (STK17B), mRNA.	STK17B
ILMN_1777564	-1.77172	down	NM_002358.2	Homo sapiens MAD2 mitotic arrest deficient-like 1 (yeast) (MAD2L1), mRNA.	MAD2L1
ILMN_2395240	-1.7727	down	NM_007194.3	Homo sapiens CHK2 checkpoint homolog (S. pombe) (CHEK2), transcript variant 1, mRNA.	CHEK2
ILMN_2278235	-1.78222	down	NM_001012614.1	Homo sapiens C-terminal binding protein 1 (CTBP1), transcript variant 2, mRNA.	CTBP1
ILMN_1748883	-1.78948	down	NM_079421.2	Homo sapiens cyclin-dependent kinase inhibitor 2D (p19, inhibits CDK4) (CDKN2D), transcript variant 2, mRNA.	CDKN2D
ILMN_1710428	-1.80019	down	NM_001786.2	Homo sapiens cell division cycle 2, G1 to S and G2 to M (CDC2), transcript variant 1, mRNA.	CDC2
ILMN_1664176	-1.82295	down	NM_006329.2	Homo sapiens fibulin 5 (FBLN5), mRNA.	FBLN5
ILMN_1809364	-1.82551	down	NM_002527.3	Homo sapiens neurotrophin 3 (NTF3), mRNA.	NTF3
ILMN_1740900	-1.83155	down	NM_130851.1	Homo sapiens bone morphogenetic protein 4 (BMP4), transcript variant 3, mRNA.	BMP4
ILMN_1756071	-1.8342	down	NM_005928.1	Homo sapiens milk fat globule-EGF factor 8 protein (MFGE8), mRNA.	MFGE8
ILMN_1786125	-1.84751	down	NM_001237.2	Homo sapiens cyclin A2 (CCNA2), mRNA.	CCNA2
ILMN_1767766	-1.84996	down	NM_181738.1	Homo sapiens peroxiredoxin 2 (PRDX2), nuclear gene encoding mitochondrial protein, transcript variant 3, mRNA.	PRDX2
ILMN_1729417	-1.85625	down	NM_005476.3	Homo sapiens glucosamine (UDP-N-acetyl)-2-epimerase/N-acetylmannosamine kinase (GNE), mRNA.	GNE
ILMN_2235454	-1.86085	down	NM_014066.3	Homo sapiens COMM domain containing 5 (COMMD5), transcript variant 1, mRNA.	COMMD5
ILMN_2344216	-1.86259	down	NM_001980.2	Homo sapiens syntaxin 2 (STX2), transcript variant 1, mRNA.	STX2
ILMN_1803094	-1.86479	down	NM_033135.3	Homo sapiens platelet derived growth factor D (PDGFD), transcript variant 2, mRNA.	PDGFD
ILMN_1707308	-1.87138	down	NM_001099856.1	Homo sapiens inhibitor of kappa light polypeptide gene enhancer in B-cells, kinase gamma (IKBKG), transcript variant 2, mRNA.	IKBKG
ILMN_1653793	-1.8758	down	NM_002613.3	Homo sapiens 3-phosphoinositide dependent protein kinase-1 (PDPK1), transcript variant 1, mRNA.	PDPK1
ILMN_1664912	-1.8759	down	NM_004512.3	Homo sapiens interleukin 11 receptor, alpha (IL11RA), transcript variant 1, mRNA.	IL11RA
ILMN_1765446	-1.87946	down	NM_001425.1	Homo sapiens epithelial membrane protein 3 (EMP3), mRNA.	EMP3
ILMN_1695606	-1.88077	down	NM_001406.3	Homo sapiens ephrin-B3 (EFNB3), mRNA.	EFNB3
ILMN_2361862	-1.90397	down	NM_001018056.1	Homo sapiens very low density lipoprotein receptor (VLDLR), transcript variant 2, mRNA.	VLDLR
ILMN_1773119	-1.90614	down	NM_001761.1	Homo sapiens cyclin F (CCNF), mRNA.	CCNF
ILMN_1725260	-1.92917	down	NM_022809.2	Homo sapiens cell division cycle 25 homolog C (S. pombe) (CDC25C), transcript variant 2, mRNA.	CDC25C
ILMN_2407619	-1.93525	down	NM_001790.3	Homo sapiens cell division cycle 25 homolog C (S. pombe) (CDC25C), transcript variant 1, mRNA.	CDC25C
ILMN_1802411	-1.94511	down	NM_181501.1	Homo sapiens integrin, alpha 1 (ITGA1), mRNA.	ITGA1
ILMN_1744295	-1.94539	down	NM_058195.2	Homo sapiens cyclin-dependent kinase inhibitor 2A (melanoma, p16, inhibits CDK4) (CDKN2A), transcript variant 4, mRNA.	CDKN2A
ILMN_2324421	-1.95744	down	NM_182743.1	Homo sapiens thioredoxin reductase 1 (TXNRD1), transcript variant 4, mRNA.	TXNRD1
ILMN_1793672	-1.96536	down	NM_175875.3	Homo sapiens SIX homeobox 5 (SIX5), mRNA.	SIX5
ILMN_1723480	-1.96986	down	NM_004335.2	Homo sapiens bone marrow stromal cell antigen 2 (BST2), mRNA.	BST2
ILMN_2257432	-2.02776	down	NM_002875.2	Homo sapiens RAD51 homolog (RecA homolog, E. coli) (S. cerevisiae) (RAD51), transcript variant 1, mRNA.	RAD51
ILMN_2382829	-2.0576	down	NM_181738.1	Homo sapiens peroxiredoxin 2 (PRDX2), nuclear gene encoding mitochondrial protein, transcript variant 3, mRNA.	PRDX2
ILMN_1801205	-2.06846	down	NM_001005340.1	Homo sapiens glycoprotein (transmembrane) nmb (GPNMB), transcript variant 1, mRNA.	GPNMB
ILMN_1729281	-2.11482	down	NM_020126.3	Homo sapiens sphingosine kinase 2 (SPHK2), mRNA.	SPHK2
ILMN_2294431	-2.12198	down	NM_001790.3	Homo sapiens cell division cycle 25 homolog C (S. pombe) (CDC25C), transcript variant 1, mRNA.	CDC25C
ILMN_1724480	-2.12681	down	NM_004655.2	Homo sapiens axin 2 (conductin, axil) (AXIN2), mRNA.	AXIN2
ILMN_1791483	-2.12973	down	NM_006203.3	Homo sapiens phosphodiesterase 4D, cAMP-specific (phosphodiesterase E3 dunce homolog, Drosophila) (PDE4D), mRNA.	PDE4D
ILMN_1718565	-2.13014	down	NM_000076.1	Homo sapiens cyclin-dependent kinase inhibitor 1C (p57, Kip2) (CDKN1C), mRNA.	CDKN1C
ILMN_1797172	-2.14984	down	NM_001983.2	Homo sapiens excision repair cross-complementing rodent repair deficiency, complementation group 1 (includes overlapping antisense sequence) (ERCC1), transcript variant 2, mRNA.	ERCC1
ILMN_1801584	-2.16303	down	NM_003467.2	Homo sapiens chemokine (C-X-C motif) receptor 4 (CXCR4), transcript variant 2, mRNA.	CXCR4
ILMN_2223941	-2.16912	down	NM_006329.2	Homo sapiens fibulin 5 (FBLN5), mRNA.	FBLN5
ILMN_1663092	-2.18073	down	NM_006079.3	Homo sapiens Cbp/p300-interacting transactivator, with Glu/Asp-rich carboxy-terminal domain, 2 (CITED2), mRNA.	CITED2
ILMN_1802646	-2.22891	down	NM_004445.2	Homo sapiens EPH receptor B6 (EPHB6), mRNA.	EPHB6
ILMN_1747227	-2.24327	down	NM_000674.1	Homo sapiens adenosine A1 receptor (ADORA1), mRNA.	ADORA1
ILMN_1738816	-2.25311	down	NM_002015.3	Homo sapiens forkhead box O1 (FOXO1), mRNA.	FOXO1
ILMN_1777233	-2.32131	down	NM_004091.2	Homo sapiens E2F transcription factor 2 (E2F2), mRNA.	E2F2
ILMN_1711904	-2.36266	down	NM_031300.2	Homo sapiens MAX dimerization protein 3 (MXD3), mRNA.	MXD3
ILMN_2341595	-2.42655	down	NM_000899.3	Homo sapiens KIT ligand (KITLG), transcript variant b, mRNA.	KITLG
ILMN_1677723	-2.44334	down	NM_001146.3	Homo sapiens angiopoietin 1 (ANGPT1), mRNA.	ANGPT1
ILMN_1772910	-2.49226	down	NM_002048.1	Homo sapiens growth arrest-specific 1 (GAS1), mRNA.	GAS1
ILMN_1800512	-2.53329	down	NM_002133.1	Homo sapiens heme oxygenase (decycling) 1 (HMOX1), mRNA.	HMOX1
ILMN_1725193	-2.53763	down	NM_000597.2	Homo sapiens insulin-like growth factor binding protein 2, 36kDa (IGFBP2), mRNA.	IGFBP2
ILMN_1655469	-2.55217	down	NM_005724.4	Homo sapiens tetraspanin 3 (TSPAN3), transcript variant 1, mRNA.	TSPAN3
ILMN_1653443	-2.60888	down	NM_001798.2	Homo sapiens cyclin-dependent kinase 2 (CDK2), transcript variant 1, mRNA.	CDK2
ILMN_1704702	-2.63046	down	NM_005916.3	Homo sapiens minichromosome maintenance complex component 7 (MCM7), transcript variant 1, mRNA.	MCM7
ILMN_1785646	-2.64839	down	NM_153321.1	Homo sapiens peripheral myelin protein 22 (PMP22), transcript variant 2, mRNA.	PMP22
ILMN_1719433	-2.68635	down	NM_001766.3	Homo sapiens CD1d molecule (CD1D), mRNA.	CD1D
ILMN_1683023	-2.77536	down	NM_016205.1	Homo sapiens platelet derived growth factor C (PDGFC), mRNA.	PDGFC
ILMN_1809456	-2.8406	down	NM_001842.3	Homo sapiens ciliary neurotrophic factor receptor (CNTFR), transcript variant 2, mRNA.	CNTFR
ILMN_2206746	-2.87218	down	NM_001711.3	Homo sapiens biglycan (BGN), mRNA.	BGN
ILMN_1785891	-3.07792	down	NM_002742.2	Homo sapiens protein kinase D1 (PRKD1), mRNA.	PRKD1
ILMN_2062701	-3.08725	down	NM_002048.1	Homo sapiens growth arrest-specific 1 (GAS1), mRNA.	GAS1
ILMN_1656415	-3.08947	down	NM_078626.2	Homo sapiens cyclin-dependent kinase inhibitor 2C (p18, inhibits CDK4) (CDKN2C), transcript variant 2, mRNA.	CDKN2C
ILMN_1810864	-3.09596	down	NM_153321.1	Homo sapiens peripheral myelin protein 22 (PMP22), transcript variant 2, mRNA.	PMP22
ILMN_1784287	-3.25035	down	NM_003243.2	Homo sapiens transforming growth factor, beta receptor III (TGFBR3), mRNA.	TGFBR3
ILMN_1763359	-3.79444	down	XM_499343.2	PREDICTED: Homo sapiens paternally expressed 10 (PEG10), mRNA.	PEG10
ILMN_1808508	-3.83755	down	NM_000899.3	Homo sapiens KIT ligand (KITLG), transcript variant b, mRNA.	KITLG
ILMN_2396875	-3.85794	down	NM_001013398.1	Homo sapiens insulin-like growth factor binding protein 3 (IGFBP3), transcript variant 1, mRNA.	IGFBP3
ILMN_1727087	-4.04754	down	NM_000165.3	Homo sapiens gap junction protein, alpha 1, 43kDa (GJA1), mRNA.	GJA1
ILMN_1815057	-4.27924	down	NM_002609.3	Homo sapiens platelet-derived growth factor receptor, beta polypeptide (PDGFRB), mRNA.	PDGFRB
ILMN_2371280	-4.57949	down	NM_172313.1	Homo sapiens colony stimulating factor 3 receptor (granulocyte) (CSF3R), transcript variant 4, mRNA.	CSF3R
ILMN_2297626	-4.59126	down	NM_001040152.1	Homo sapiens paternally expressed 10 (PEG10), transcript variant 1, mRNA. XM_940378	PEG10
ILMN_1746085	-5.19261	down	NM_000598.4	Homo sapiens insulin-like growth factor binding protein 3 (IGFBP3), transcript variant 2, mRNA.	IGFBP3

## Sheet: CELL CYCLE
PROBE_ID	Fold change(BEAS-PI3KCA-E545K vs BEAS-2B)	Regulation(BEAS-PI3KCA-E545K vs BEAS-2B)	Accession	Definition	Symbol
ILMN_1762899	18.3552	up	NM_001964.2	Homo sapiens early growth response 1 (EGR1), mRNA.	EGR1
ILMN_1669523	15.7	up	NM_005252.2	Homo sapiens v-fos FBJ murine osteosarcoma viral oncogene homolog (FOS), mRNA.	FOS
ILMN_2184373	11.6374	up	NM_000584.2	Homo sapiens interleukin 8 (IL8), mRNA.	IL8
ILMN_1682717	8.72993	up	NM_003897.3	Homo sapiens immediate early response 3 (IER3), mRNA.	IER3
ILMN_1775501	8.34319	up	NM_000576.2	Homo sapiens interleukin 1, beta (IL1B), mRNA.	IL1B
ILMN_1688480	7.23729	up	NM_053056.2	Homo sapiens cyclin D1 (CCND1), mRNA.	CCND1
ILMN_1667081	6.7148	up	NM_001759.2	Homo sapiens cyclin D2 (CCND2), mRNA.	CCND2
ILMN_1806023	6.2372	up	NM_002228.3	Homo sapiens jun oncogene (JUN), mRNA.	JUN
ILMN_2374865	6.21476	up	NM_001040619.1	Homo sapiens activating transcription factor 3 (ATF3), transcript variant 4, mRNA.	ATF3
ILMN_2067656	6.03703	up	NM_001759.2	Homo sapiens cyclin D2 (CCND2), mRNA.	CCND2
ILMN_1658483	6.00639	up	NM_000575.3	Homo sapiens interleukin 1, alpha (IL1A), mRNA.	IL1A
ILMN_2052208	5.39402	up	NM_001924.2	Homo sapiens growth arrest and DNA-damage-inducible, alpha (GADD45A), mRNA.	GADD45A
ILMN_1802615	5.34374	up	NM_001259.5	Homo sapiens cyclin-dependent kinase 6 (CDK6), mRNA.	CDK6
ILMN_1666733	5.04764	up	NM_000584.2	Homo sapiens interleukin 8 (IL8), mRNA.	IL8
ILMN_1803429	4.98629	up	NM_001001391.1	Homo sapiens CD44 molecule (Indian blood group) (CD44), transcript variant 4, mRNA.	CD44
ILMN_1694075	4.50114	up	NM_001924.2	Homo sapiens growth arrest and DNA-damage-inducible, alpha (GADD45A), mRNA.	GADD45A
ILMN_2121408	4.44427	up	NM_001945.1	Homo sapiens heparin-binding EGF-like growth factor (HBEGF), mRNA.	HBEGF
ILMN_1793888	3.92583	up	NM_002639.3	Homo sapiens serpin peptidase inhibitor, clade B (ovalbumin), member 5 (SERPINB5), mRNA.	SERPINB5
ILMN_1680618	3.49041	up	NM_002467.3	Homo sapiens v-myc myelocytomatosis viral oncogene homolog (avian) (MYC), mRNA.	MYC
ILMN_2059549	3.38837	up	NM_003177.3	Homo sapiens spleen tyrosine kinase (SYK), mRNA.	SYK
ILMN_1699651	3.35949	up	NM_000600.1	Homo sapiens interleukin 6 (interferon, beta 2) (IL6), mRNA.	IL6
ILMN_1770940	3.11479	up	NM_004360.2	Homo sapiens cadherin 1, type 1, E-cadherin (epithelial) (CDH1), mRNA.	CDH1
ILMN_2334210	3.00533	up	NM_001005619.1	Homo sapiens integrin, beta 4 (ITGB4), transcript variant 2, mRNA.	ITGB4
ILMN_2110908	2.97965	up	NM_002467.3	Homo sapiens v-myc myelocytomatosis viral oncogene homolog (avian) (MYC), mRNA.	MYC
ILMN_2062468	2.83256	up	NM_001553.1	Homo sapiens insulin-like growth factor binding protein 7 (IGFBP7), mRNA.	IGFBP7
ILMN_1806607	2.82417	up	NM_006142.3	Homo sapiens stratifin (SFN), mRNA.	SFN
ILMN_2188264	2.78802	up	NM_001554.3	Homo sapiens cysteine-rich, angiogenic inducer, 61 (CYR61), mRNA.	CYR61
ILMN_1730995	2.78408	up	NM_001001936.1	Homo sapiens actin filament associated protein 1-like 2 (AFAP1L2), transcript variant 1, mRNA.	AFAP1L2
ILMN_1682775	2.77305	up	NM_001955.2	Homo sapiens endothelin 1 (EDN1), mRNA.	EDN1
ILMN_1805175	2.7507	up	NM_001099691.1	Homo sapiens transforming growth factor, alpha (TGFA), transcript variant 2, mRNA.	TGFA
ILMN_2404063	2.73667	up	NM_201414.1	Homo sapiens amyloid beta (A4) precursor protein (peptidase nexin-II, Alzheimer disease) (APP), transcript variant 3, mRNA.	APP
ILMN_2083946	2.63871	up	NM_003236.1	Homo sapiens transforming growth factor, alpha (TGFA), mRNA.	TGFA
ILMN_1686116	2.62321	up	NM_003246.2	Homo sapiens thrombospondin 1 (THBS1), mRNA.	THBS1
ILMN_1794863	2.60998	up	NM_018584.5	Homo sapiens calcium/calmodulin-dependent protein kinase II inhibitor 1 (CAMK2N1), mRNA.	CAMK2N1
ILMN_1719759	2.60686	up	NM_002160.2	Homo sapiens tenascin C (hexabrachion) (TNC), mRNA.	TNC
ILMN_1721703	2.57203	up	NM_002687.3	Homo sapiens pinin, desmosome associated protein (PNN), mRNA.	PNN
ILMN_1730777	2.51125	up	NM_002276.3	Homo sapiens keratin 19 (KRT19), mRNA.	KRT19
ILMN_2086077	2.47603	up	NM_002229.2	Homo sapiens jun B proto-oncogene (JUNB), mRNA.	JUNB
ILMN_2184184	2.46498	up	NM_000700.1	Homo sapiens annexin A1 (ANXA1), mRNA.	ANXA1
ILMN_1664861	2.4546	up	NM_181353.1	Homo sapiens inhibitor of DNA binding 1, dominant negative helix-loop-helix protein (ID1), transcript variant 2, mRNA.	ID1
ILMN_1806106	2.44489	up	NM_014366.4	Homo sapiens guanine nucleotide binding protein-like 3 (nucleolar) (GNL3), transcript variant 1, mRNA.	GNL3
ILMN_1808110	2.43385	up	NM_003198.1	Homo sapiens transcription elongation factor B (SIII), polypeptide 3 (110kDa, elongin A) (TCEB3), mRNA.	TCEB3
ILMN_2054297	2.37218	up	NM_000963.1	Homo sapiens prostaglandin-endoperoxide synthase 2 (prostaglandin G/H synthase and cyclooxygenase) (PTGS2), mRNA.	PTGS2
ILMN_2404065	2.3402	up	NM_201414.1	Homo sapiens amyloid beta (A4) precursor protein (peptidase nexin-II, Alzheimer disease) (APP), transcript variant 3, mRNA.	APP
ILMN_1771841	2.26988	up	NM_005438.2	Homo sapiens FOS-like antigen 1 (FOSL1), mRNA.	FOSL1
ILMN_1743714	2.2255	up	NM_014550.3	Homo sapiens caspase recruitment domain family, member 10 (CARD10), mRNA.	CARD10
ILMN_1784602	2.1857	up	NM_000389.2	Homo sapiens cyclin-dependent kinase inhibitor 1A (p21, Cip1) (CDKN1A), transcript variant 1, mRNA.	CDKN1A
ILMN_2317543	2.1847	up	NM_001005731.1	Homo sapiens integrin, beta 4 (ITGB4), transcript variant 3, mRNA.	ITGB4
ILMN_2357134	2.17342	up	NM_021972.2	Homo sapiens sphingosine kinase 1 (SPHK1), transcript variant 1, mRNA.	SPHK1
ILMN_2348788	2.15775	up	NM_001001392.1	Homo sapiens CD44 molecule (Indian blood group) (CD44), transcript variant 5, mRNA.	CD44
ILMN_1698419	2.14105	up	NM_001077261.1	Homo sapiens nuclear receptor co-repressor 2 (NCOR2), transcript variant 2, mRNA.	NCOR2
ILMN_2340052	2.10777	up	NM_006312.3	Homo sapiens nuclear receptor co-repressor 2 (NCOR2), transcript variant 1, mRNA.	NCOR2
ILMN_2184640	2.04546	up	NM_004741.1	Homo sapiens nucleolar and coiled-body phosphoprotein 1 (NOLC1), mRNA.	NOLC1
ILMN_1798081	1.98514	up	NM_130440.1	Homo sapiens protein tyrosine phosphatase, receptor type, F (PTPRF), transcript variant 2, mRNA.	PTPRF
ILMN_1717234	1.98021	up	NM_001042445.1	Homo sapiens calpastatin (CAST), transcript variant 11, mRNA.	CAST
ILMN_1710937	1.97585	up	NM_005531.1	Homo sapiens interferon, gamma-inducible protein 16 (IFI16), mRNA.	IFI16
ILMN_1729161	1.97068	up	NM_017617.3	Homo sapiens Notch homolog 1, translocation-associated (Drosophila) (NOTCH1), mRNA.	NOTCH1
ILMN_1687583	1.95896	up	NM_001753.3	Homo sapiens caveolin 1, caveolae protein, 22kDa (CAV1), mRNA.	CAV1
ILMN_1730999	1.95871	up	NM_003292.2	Homo sapiens translocated promoter region (to activated MET oncogene) (TPR), mRNA.	TPR
ILMN_2404917	1.89223	up	NM_032550.2	Homo sapiens actin filament associated protein 1-like 2 (AFAP1L2), transcript variant 2, mRNA.	AFAP1L2
ILMN_1703946	1.88616	up	NM_000676.2	Homo sapiens adenosine A2b receptor (ADORA2B), mRNA.	ADORA2B
ILMN_1790807	1.87306	up	NM_004628.3	Homo sapiens xeroderma pigmentosum, complementation group C (XPC), mRNA.	XPC
ILMN_1762561	1.84741	up	NM_003561.1	Homo sapiens phospholipase A2, group X (PLA2G10), mRNA.	PLA2G10
ILMN_1665792	1.84522	up	NM_002203.3	Homo sapiens integrin, alpha 2 (CD49B, alpha 2 subunit of VLA-2 receptor) (ITGA2), mRNA.	ITGA2
ILMN_1815023	1.82899	up	NM_002648.2	Homo sapiens pim-1 oncogene (PIM1), mRNA.	PIM1
ILMN_2149226	1.80676	up	NM_001753.3	Homo sapiens caveolin 1, caveolae protein, 22kDa (CAV1), mRNA.	CAV1
ILMN_1781155	1.80598	up	NM_002350.1	Homo sapiens v-yes-1 Yamaguchi sarcoma viral related oncogene homolog (LYN), mRNA.	LYN
ILMN_1808587	1.80561	up	NM_006885.3	Homo sapiens zinc finger homeobox 3 (ZFHX3), mRNA.	ZFHX3
ILMN_2322806	1.7804	up	NM_001042442.1	Homo sapiens calpastatin (CAST), transcript variant 8, mRNA.	CAST
ILMN_2380163	1.77669	up	NM_002840.3	Homo sapiens protein tyrosine phosphatase, receptor type, F (PTPRF), transcript variant 1, mRNA.	PTPRF
ILMN_1781285	1.74418	up	NM_004417.2	Homo sapiens dual specificity phosphatase 1 (DUSP1), mRNA.	DUSP1
ILMN_1665832	1.73288	up	NM_181353.1	Homo sapiens inhibitor of DNA binding 1, dominant negative helix-loop-helix protein (ID1), transcript variant 2, mRNA.	ID1
ILMN_2397231	1.69455	up	NM_006447.2	Homo sapiens ubiquitin specific peptidase 16 (USP16), transcript variant 1, mRNA.	USP16
ILMN_1672947	1.67702	up	NM_001042445.1	Homo sapiens calpastatin (CAST), transcript variant 11, mRNA.	CAST
ILMN_1785699	1.64945	up	NM_198964.1	Homo sapiens parathyroid hormone-like hormone (PTHLH), transcript variant 3, mRNA.	PTHLH
ILMN_2314169	1.64623	up	NM_198965.1	Homo sapiens parathyroid hormone-like hormone (PTHLH), transcript variant 1, mRNA.	PTHLH
ILMN_1791702	1.64511	up	NM_003070.3	Homo sapiens SWI/SNF related, matrix associated, actin dependent regulator of chromatin, subfamily a, member 2 (SMARCA2), transcript variant 1, mRNA.	SMARCA2
ILMN_1702237	1.62212	up	NM_054014.1	Homo sapiens FK506 binding protein 1A, 12kDa (FKBP1A), transcript variant 12A, mRNA.	FKBP1A
ILMN_2324056	1.61192	up	NM_206826.1	Homo sapiens guanine nucleotide binding protein-like 3 (nucleolar) (GNL3), transcript variant 3, mRNA.	GNL3
ILMN_1679754	1.61007	up	NM_000679.3	Homo sapiens adrenergic, alpha-1B-, receptor (ADRA1B), mRNA.	ADRA1B
ILMN_1722718	1.60893	up	NM_001200.2	Homo sapiens bone morphogenetic protein 2 (BMP2), mRNA.	BMP2
ILMN_1715175	1.60596	up	NM_000245.2	Homo sapiens met proto-oncogene (hepatocyte growth factor receptor) (MET), mRNA.	MET
ILMN_1785202	1.58732	up	NM_003151.2	Homo sapiens signal transducer and activator of transcription 4 (STAT4), mRNA.	STAT4
ILMN_1801307	1.58658	up	NM_003810.2	Homo sapiens tumor necrosis factor (ligand) superfamily, member 10 (TNFSF10), mRNA.	TNFSF10
ILMN_2392940	1.57552	up	NM_001035518.1	Homo sapiens centrosomal protein 250kDa (CEP250), transcript variant 2, mRNA.	CEP250
ILMN_1801105	1.56958	up	NM_006254.3	Homo sapiens protein kinase C, delta (PRKCD), transcript variant 1, mRNA.	PRKCD
ILMN_1813625	1.56707	up	NM_005082.4	Homo sapiens tripartite motif-containing 25 (TRIM25), mRNA.	TRIM25
ILMN_1748831	1.56493	up	NM_015316.2	Homo sapiens protein phosphatase 1, regulatory (inhibitor) subunit 13B (PPP1R13B), mRNA.	PPP1R13B
ILMN_1670398	1.5313	up	NM_004327.3	Homo sapiens breakpoint cluster region (BCR), transcript variant 1, mRNA.	BCR
ILMN_1801504	1.52159	up	NM_001754.3	Homo sapiens runt-related transcription factor 1 (acute myeloid leukemia 1; aml1 oncogene) (RUNX1), transcript variant 1, mRNA.	RUNX1
ILMN_1721022	1.51758	up	NM_003029.3	Homo sapiens SHC (Src homology 2 domain containing) transforming protein 1 (SHC1), transcript variant 2, mRNA.	SHC1
ILMN_2351930	1.51486	up	NM_033020.2	Homo sapiens tripartite motif-containing 33 (TRIM33), transcript variant b, mRNA.	TRIM33
ILMN_1738725	1.50502	up	NM_002309.2	Homo sapiens leukemia inhibitory factor (cholinergic differentiation factor) (LIF), mRNA.	LIF
ILMN_2327203	-1.50307	down	NR_003104.1	Homo sapiens POT1 protection of telomeres 1 homolog (S. pombe) (POT1), transcript variant 5, transcribed RNA.	POT1
ILMN_1748578	-1.50309	down	NM_006265.1	Homo sapiens RAD21 homolog (S. pombe) (RAD21), mRNA.	RAD21
ILMN_1788002	-1.51718	down	NM_139012.1	Homo sapiens mitogen-activated protein kinase 14 (MAPK14), transcript variant 2, mRNA.	MAPK14
ILMN_2198393	-1.51818	down	NM_007044.2	Homo sapiens katanin p60 (ATPase-containing) subunit A 1 (KATNA1), mRNA.	KATNA1
ILMN_1696591	-1.52086	down	NM_000321.2	Homo sapiens retinoblastoma 1 (including osteosarcoma) (RB1), mRNA.	RB1
ILMN_2222317	-1.52471	down	NM_007034.3	Homo sapiens DnaJ (Hsp40) homolog, subfamily B, member 4 (DNAJB4), mRNA.	DNAJB4
ILMN_1716336	-1.52615	down	NM_001008938.1	Homo sapiens cytoskeleton associated protein 5 (CKAP5), transcript variant 1, mRNA.	CKAP5
ILMN_1798181	-1.5312	down	NM_004029.2	Homo sapiens interferon regulatory factor 7 (IRF7), transcript variant b, mRNA.	IRF7
ILMN_1722811	-1.53209	down	NM_004064.2	Homo sapiens cyclin-dependent kinase inhibitor 1B (p27, Kip1) (CDKN1B), mRNA.	CDKN1B
ILMN_1750496	-1.55395	down	NM_006006.4	Homo sapiens zinc finger and BTB domain containing 16 (ZBTB16), transcript variant 1, mRNA.	ZBTB16
ILMN_1791002	-1.55825	down	NM_005983.2	Homo sapiens S-phase kinase-associated protein 2 (p45) (SKP2), transcript variant 1, mRNA.	SKP2
ILMN_2378708	-1.55848	down	NM_005641.2	Homo sapiens TAF6 RNA polymerase II, TATA box binding protein (TBP)-associated factor, 80kDa (TAF6), transcript variant 1, mRNA.	TAF6
ILMN_1809047	-1.55995	down	NM_004749.2	Homo sapiens transforming growth factor beta regulator 4 (TBRG4), transcript variant 1, mRNA.	TBRG4
ILMN_1734205	-1.56388	down	NM_170712.1	Homo sapiens Ras association (RalGDS/AF-6) domain family 1 (RASSF1), transcript variant B, mRNA.	RASSF1
ILMN_1757384	-1.56714	down	NM_006325.2	Homo sapiens RAN, member RAS oncogene family (RAN), mRNA.	RAN
ILMN_1711608	-1.57353	down	NM_012446.2	Homo sapiens single-stranded DNA binding protein 2 (SSBP2), mRNA.	SSBP2
ILMN_1682930	-1.57735	down	NM_006747.2	Homo sapiens signal-induced proliferation-associated gene 1 (SIPA1), transcript variant 2, mRNA.	SIPA1
ILMN_1766658	-1.57828	down	NM_182687.1	Homo sapiens protein kinase, membrane associated tyrosine/threonine 1 (PKMYT1), transcript variant 2, mRNA.	PKMYT1
ILMN_1776674	-1.58223	down	NM_013299.3	Homo sapiens SAC3 domain containing 1 (SAC3D1), mRNA.	SAC3D1
ILMN_1652913	-1.58686	down	NM_004456.3	Homo sapiens enhancer of zeste homolog 2 (Drosophila) (EZH2), transcript variant 1, mRNA.	EZH2
ILMN_1658094	-1.58766	down	NM_014951.2	Homo sapiens zinc finger protein 365 (ZNF365), transcript variant A, mRNA.	ZNF365
ILMN_1785286	-1.59251	down	NM_144949.2	Homo sapiens suppressor of cytokine signaling 5 (SOCS5), transcript variant 2, mRNA.	SOCS5
ILMN_1794539	-1.59504	down	NM_004523.2	Homo sapiens kinesin family member 11 (KIF11), mRNA.	KIF11
ILMN_1688780	-1.60073	down	NM_019554.2	Homo sapiens S100 calcium binding protein A4 (S100A4), transcript variant 2, mRNA.	S100A4
ILMN_2091412	-1.60441	down	NM_001459.2	Homo sapiens fms-related tyrosine kinase 3 ligand (FLT3LG), mRNA.	FLT3LG
ILMN_2348975	-1.61235	down	NM_002482.2	Homo sapiens nuclear autoantigenic sperm protein (histone-binding) (NASP), transcript variant 2, mRNA.	NASP
ILMN_1677532	-1.61495	down	NM_007375.3	Homo sapiens TAR DNA binding protein (TARDBP), mRNA.	TARDBP
ILMN_1749078	-1.62107	down	NM_003255.4	Homo sapiens TIMP metallopeptidase inhibitor 2 (TIMP2), mRNA.	TIMP2
ILMN_1667260	-1.62243	down	NM_002746.1	Homo sapiens mitogen-activated protein kinase 3 (MAPK3), mRNA.	MAPK3
ILMN_1714730	-1.63621	down	NM_181803.1	Homo sapiens ubiquitin-conjugating enzyme E2C (UBE2C), transcript variant 6, mRNA.	UBE2C
ILMN_1756326	-1.64218	down	NM_001827.1	Homo sapiens CDC28 protein kinase regulatory subunit 2 (CKS2), mRNA.	CKS2
ILMN_1789074	-1.64415	down	NM_005345.4	Homo sapiens heat shock 70kDa protein 1A (HSPA1A), mRNA.	HSPA1A
ILMN_1809859	-1.66032	down	NM_007144.2	Homo sapiens polycomb group ring finger 2 (PCGF2), mRNA.	PCGF2
ILMN_1710676	-1.66999	down	NM_012177.2	Homo sapiens F-box protein 5 (FBXO5), mRNA.	FBXO5
ILMN_1778561	-1.67686	down	NM_003390.2	Homo sapiens WEE1 homolog (S. pombe) (WEE1), mRNA.	WEE1
ILMN_2149400	-1.67886	down	NM_020675.3	Homo sapiens SPC25, NDC80 kinetochore complex component, homolog (S. cerevisiae) (SPC25), mRNA.	SPC25
ILMN_2402341	-1.68114	down	NM_001040056.1	Homo sapiens mitogen-activated protein kinase 3 (MAPK3), transcript variant 2, mRNA.	MAPK3
ILMN_2089329	-1.68365	down	NM_005842.2	Homo sapiens sprouty homolog 2 (Drosophila) (SPRY2), mRNA.	SPRY2
ILMN_1759232	-1.68836	down	NM_005544.1	Homo sapiens insulin receptor substrate 1 (IRS1), mRNA.	IRS1
ILMN_1803124	-1.68912	down	NM_001012271.1	Homo sapiens baculoviral IAP repeat-containing 5 (survivin) (BIRC5), transcript variant 3, mRNA.	BIRC5
ILMN_1702503	-1.69177	down	NM_000691.3	Homo sapiens aldehyde dehydrogenase 3 family, memberA1 (ALDH3A1), mRNA.	ALDH3A1
ILMN_2301083	-1.69587	down	NM_181800.1	Homo sapiens ubiquitin-conjugating enzyme E2C (UBE2C), transcript variant 3, mRNA.	UBE2C
ILMN_1768110	-1.69772	down	NM_133646.2	Homo sapiens sterile alpha motif and leucine zipper containing kinase AZK (ZAK), transcript variant 2, mRNA.	ZAK
ILMN_1787461	-1.70926	down	NM_004350.2	Homo sapiens runt-related transcription factor 3 (RUNX3), transcript variant 2, mRNA.	RUNX3
ILMN_1797786	-1.71131	down	NM_002969.3	Homo sapiens mitogen-activated protein kinase 12 (MAPK12), mRNA.	MAPK12
ILMN_1747911	-1.72435	down	NM_001786.2	Homo sapiens cell division cycle 2, G1 to S and G2 to M (CDC2), transcript variant 1, mRNA.	CDC2
ILMN_1665559	-1.7251	down	NM_001798.2	Homo sapiens cyclin-dependent kinase 2 (CDK2), transcript variant 1, mRNA.	CDK2
ILMN_1684217	-1.72966	down	NM_004217.2	Homo sapiens aurora kinase B (AURKB), mRNA.	AURKB
ILMN_1806040	-1.73674	down	NM_001071.1	Homo sapiens thymidylate synthetase (TYMS), mRNA.	TYMS
ILMN_2143155	-1.73804	down	NM_004523.2	Homo sapiens kinesin family member 11 (KIF11), mRNA.	KIF11
ILMN_2349459	-1.7457	down	NM_001168.2	Homo sapiens baculoviral IAP repeat-containing 5 (survivin) (BIRC5), transcript variant 1, mRNA.	BIRC5
ILMN_1712803	-1.74897	down	NM_031966.2	Homo sapiens cyclin B1 (CCNB1), mRNA.	CCNB1
ILMN_2265654	-1.74961	down	NM_181799.1	Homo sapiens ubiquitin-conjugating enzyme E2C (UBE2C), transcript variant 2, mRNA.	UBE2C
ILMN_1683450	-1.75634	down	NM_080668.2	Homo sapiens cell division cycle associated 5 (CDCA5), mRNA.	CDCA5
ILMN_1777564	-1.77172	down	NM_002358.2	Homo sapiens MAD2 mitotic arrest deficient-like 1 (yeast) (MAD2L1), mRNA.	MAD2L1
ILMN_2395240	-1.7727	down	NM_007194.3	Homo sapiens CHK2 checkpoint homolog (S. pombe) (CHEK2), transcript variant 1, mRNA.	CHEK2
ILMN_1748883	-1.78948	down	NM_079421.2	Homo sapiens cyclin-dependent kinase inhibitor 2D (p19, inhibits CDK4) (CDKN2D), transcript variant 2, mRNA.	CDKN2D
ILMN_1698803	-1.79877	down	NM_016653.2	Homo sapiens sterile alpha motif and leucine zipper containing kinase AZK (ZAK), transcript variant 1, mRNA.	ZAK
ILMN_1710428	-1.80019	down	NM_001786.2	Homo sapiens cell division cycle 2, G1 to S and G2 to M (CDC2), transcript variant 1, mRNA.	CDC2
ILMN_2393573	-1.81831	down	NM_007182.4	Homo sapiens Ras association (RalGDS/AF-6) domain family member 1 (RASSF1), transcript variant A, mRNA.	RASSF1
ILMN_1666609	-1.82167	down	NM_015276.1	Homo sapiens ubiquitin specific peptidase 22 (USP22), mRNA.	USP22
ILMN_1740900	-1.83155	down	NM_130851.1	Homo sapiens bone morphogenetic protein 4 (BMP4), transcript variant 3, mRNA.	BMP4
ILMN_1786125	-1.84751	down	NM_001237.2	Homo sapiens cyclin A2 (CCNA2), mRNA.	CCNA2
ILMN_2235454	-1.86085	down	NM_014066.3	Homo sapiens COMM domain containing 5 (COMMD5), transcript variant 1, mRNA.	COMMD5
ILMN_1773119	-1.90614	down	NM_001761.1	Homo sapiens cyclin F (CCNF), mRNA.	CCNF
ILMN_1725260	-1.92917	down	NM_022809.2	Homo sapiens cell division cycle 25 homolog C (S. pombe) (CDC25C), transcript variant 2, mRNA.	CDC25C
ILMN_2407619	-1.93525	down	NM_001790.3	Homo sapiens cell division cycle 25 homolog C (S. pombe) (CDC25C), transcript variant 1, mRNA.	CDC25C
ILMN_1744295	-1.94539	down	NM_058195.2	Homo sapiens cyclin-dependent kinase inhibitor 2A (melanoma, p16, inhibits CDK4) (CDKN2A), transcript variant 4, mRNA.	CDKN2A
ILMN_1718977	-1.97633	down	NM_015675.2	Homo sapiens growth arrest and DNA-damage-inducible, beta (GADD45B), mRNA.	GADD45B
ILMN_1798454	-1.99001	down	NM_014628.2	Homo sapiens MAD2L1 binding protein (MAD2L1BP), transcript variant 2, mRNA.	MAD2L1BP
ILMN_1683239	-2.00703	down	NM_170713.2	Homo sapiens Ras association (RalGDS/AF-6) domain family member 1 (RASSF1), transcript variant C, mRNA.	RASSF1
ILMN_1762436	-2.01223	down	NM_018955.2	Homo sapiens ubiquitin B (UBB), mRNA.	UBB
ILMN_1745471	-2.06464	down	NM_006084.4	Homo sapiens interferon regulatory factor 9 (IRF9), mRNA.	IRF9
ILMN_1729281	-2.11482	down	NM_020126.3	Homo sapiens sphingosine kinase 2 (SPHK2), mRNA.	SPHK2
ILMN_2294431	-2.12198	down	NM_001790.3	Homo sapiens cell division cycle 25 homolog C (S. pombe) (CDC25C), transcript variant 1, mRNA.	CDC25C
ILMN_1718565	-2.13014	down	NM_000076.1	Homo sapiens cyclin-dependent kinase inhibitor 1C (p57, Kip2) (CDKN1C), mRNA.	CDKN1C
ILMN_1663092	-2.18073	down	NM_006079.3	Homo sapiens Cbp/p300-interacting transactivator, with Glu/Asp-rich carboxy-terminal domain, 2 (CITED2), mRNA.	CITED2
ILMN_1671843	-2.23128	down	NM_001032290.1	Homo sapiens proline/serine-rich coiled-coil 1 (PSRC1), transcript variant 4, mRNA.	PSRC1
ILMN_1738816	-2.25311	down	NM_002015.3	Homo sapiens forkhead box O1 (FOXO1), mRNA.	FOXO1
ILMN_1777233	-2.32131	down	NM_004091.2	Homo sapiens E2F transcription factor 2 (E2F2), mRNA.	E2F2
ILMN_1671928	-2.37277	down	NM_000313.1	Homo sapiens protein S (alpha) (PROS1), mRNA.	PROS1
ILMN_2341595	-2.42655	down	NM_000899.3	Homo sapiens KIT ligand (KITLG), transcript variant b, mRNA.	KITLG
ILMN_1772910	-2.49226	down	NM_002048.1	Homo sapiens growth arrest-specific 1 (GAS1), mRNA.	GAS1
ILMN_1800512	-2.53329	down	NM_002133.1	Homo sapiens heme oxygenase (decycling) 1 (HMOX1), mRNA.	HMOX1
ILMN_1725193	-2.53763	down	NM_000597.2	Homo sapiens insulin-like growth factor binding protein 2, 36kDa (IGFBP2), mRNA.	IGFBP2
ILMN_1653443	-2.60888	down	NM_001798.2	Homo sapiens cyclin-dependent kinase 2 (CDK2), transcript variant 1, mRNA.	CDK2
ILMN_2062701	-3.08725	down	NM_002048.1	Homo sapiens growth arrest-specific 1 (GAS1), mRNA.	GAS1
ILMN_1656415	-3.08947	down	NM_078626.2	Homo sapiens cyclin-dependent kinase inhibitor 2C (p18, inhibits CDK4) (CDKN2C), transcript variant 2, mRNA.	CDKN2C
ILMN_1808508	-3.83755	down	NM_000899.3	Homo sapiens KIT ligand (KITLG), transcript variant b, mRNA.	KITLG
ILMN_2396875	-3.85794	down	NM_001013398.1	Homo sapiens insulin-like growth factor binding protein 3 (IGFBP3), transcript variant 1, mRNA.	IGFBP3
ILMN_1815057	-4.27924	down	NM_002609.3	Homo sapiens platelet-derived growth factor receptor, beta polypeptide (PDGFRB), mRNA.	PDGFRB
ILMN_1746085	-5.19261	down	NM_000598.4	Homo sapiens insulin-like growth factor binding protein 3 (IGFBP3), transcript variant 2, mRNA.	IGFBP3

## Sheet: CELL DEATH
PROBE_ID	Fold change(BEAS-PI3KCA-E545K vs BEAS-2B)	Regulation(BEAS-PI3KCA-E545K vs BEAS-2B)	Accession	Definition	Symbol
ILMN_1762899	18.3552	up	NM_001964.2	Homo sapiens early growth response 1 (EGR1), mRNA.	EGR1
ILMN_1669523	15.7	up	NM_005252.2	Homo sapiens v-fos FBJ murine osteosarcoma viral oncogene homolog (FOS), mRNA.	FOS
ILMN_1751607	14.3046	up	NM_006732.1	Homo sapiens FBJ murine osteosarcoma viral oncogene homolog B (FOSB), mRNA.	FOSB
ILMN_2184373	11.6374	up	NM_000584.2	Homo sapiens interleukin 8 (IL8), mRNA.	IL8
ILMN_1713829	9.99215	up	NM_004878.3	Homo sapiens prostaglandin E synthase (PTGES), mRNA.	PTGES
ILMN_1710284	9.29756	up	NM_005524.2	Homo sapiens hairy and enhancer of split 1, (Drosophila) (HES1), mRNA.	HES1
ILMN_1692223	8.75516	up	NM_005564.3	Homo sapiens lipocalin 2 (LCN2), mRNA.	LCN2
ILMN_1682717	8.72993	up	NM_003897.3	Homo sapiens immediate early response 3 (IER3), mRNA.	IER3
ILMN_1775501	8.34319	up	NM_000576.2	Homo sapiens interleukin 1, beta (IL1B), mRNA.	IL1B
ILMN_1707727	7.50221	up	NM_139314.1	Homo sapiens angiopoietin-like 4 (ANGPTL4), transcript variant 1, mRNA.	ANGPTL4
ILMN_1688480	7.23729	up	NM_053056.2	Homo sapiens cyclin D1 (CCND1), mRNA.	CCND1
ILMN_1667081	6.7148	up	NM_001759.2	Homo sapiens cyclin D2 (CCND2), mRNA.	CCND2
ILMN_2331231	6.48501	up	NM_032945.2	Homo sapiens tumor necrosis factor receptor superfamily, member 6b, decoy (TNFRSF6B), transcript variant M68C, mRNA.	TNFRSF6B
ILMN_1806023	6.2372	up	NM_002228.3	Homo sapiens jun oncogene (JUN), mRNA.	JUN
ILMN_2374865	6.21476	up	NM_001040619.1	Homo sapiens activating transcription factor 3 (ATF3), transcript variant 4, mRNA.	ATF3
ILMN_2067656	6.03703	up	NM_001759.2	Homo sapiens cyclin D2 (CCND2), mRNA.	CCND2
ILMN_2188862	6.03283	up	NM_004864.1	Homo sapiens growth differentiation factor 15 (GDF15), mRNA.	GDF15
ILMN_1658483	6.00639	up	NM_000575.3	Homo sapiens interleukin 1, alpha (IL1A), mRNA.	IL1A
ILMN_1705750	5.41108	up	NM_004613.2	Homo sapiens transglutaminase 2 (C polypeptide, protein-glutamine-gamma-glutamyltransferase) (TGM2), transcript variant 1, mRNA.	TGM2
ILMN_2052208	5.39402	up	NM_001924.2	Homo sapiens growth arrest and DNA-damage-inducible, alpha (GADD45A), mRNA.	GADD45A
ILMN_1802615	5.34374	up	NM_001259.5	Homo sapiens cyclin-dependent kinase 6 (CDK6), mRNA.	CDK6
ILMN_1666733	5.04764	up	NM_000584.2	Homo sapiens interleukin 8 (IL8), mRNA.	IL8
ILMN_1803429	4.98629	up	NM_001001391.1	Homo sapiens CD44 molecule (Indian blood group) (CD44), transcript variant 4, mRNA.	CD44
ILMN_1699829	4.98078	up	NM_001901.1	Homo sapiens connective tissue growth factor (CTGF), mRNA.	CTGF
ILMN_2115125	4.90446	up	NM_001901.2	Homo sapiens connective tissue growth factor (CTGF), mRNA.	CTGF
ILMN_1801216	4.81135	up	NM_005980.2	Homo sapiens S100 calcium binding protein P (S100P), mRNA.	S100P
ILMN_2175912	4.66606	up	NM_000211.2	Homo sapiens integrin, beta 2 (complement component 3 receptor 3 and 4 subunit) (ITGB2), mRNA.	ITGB2
ILMN_1694075	4.50114	up	NM_001924.2	Homo sapiens growth arrest and DNA-damage-inducible, alpha (GADD45A), mRNA.	GADD45A
ILMN_2121408	4.44427	up	NM_001945.1	Homo sapiens heparin-binding EGF-like growth factor (HBEGF), mRNA.	HBEGF
ILMN_1695590	4.15907	up	NM_000024.4	Homo sapiens adrenergic, beta-2-, receptor, surface (ADRB2), mRNA.	ADRB2
ILMN_1668052	4.14188	up	NM_153675.1	Homo sapiens forkhead box A2 (FOXA2), transcript variant 2, mRNA.	FOXA2
ILMN_2149164	4.07608	up	NM_003012.3	Homo sapiens secreted frizzled-related protein 1 (SFRP1), mRNA.	SFRP1
ILMN_1687978	4.00621	up	NM_007350.3	Homo sapiens pleckstrin homology-like domain, family A, member 1 (PHLDA1), mRNA.	PHLDA1
ILMN_2331232	3.96267	up	NM_032945.2	Homo sapiens tumor necrosis factor receptor superfamily, member 6b, decoy (TNFRSF6B), transcript variant M68C, mRNA.	TNFRSF6B
ILMN_1793888	3.92583	up	NM_002639.3	Homo sapiens serpin peptidase inhibitor, clade B (ovalbumin), member 5 (SERPINB5), mRNA.	SERPINB5
ILMN_1654396	3.91675	up	NM_000211.1	Homo sapiens integrin, beta 2 (antigen CD18 (p95), lymphocyte function-associated antigen 1; macrophage antigen 1 (mac-1) beta subunit) (ITGB2), mRNA.	ITGB2
ILMN_1733811	3.81678	up	NM_002230.1	Homo sapiens junction plakoglobin (JUP), transcript variant 1, mRNA.	JUP
ILMN_1663042	3.50774	up	NM_002999.2	Homo sapiens syndecan 4 (SDC4), mRNA.	SDC4
ILMN_1680618	3.49041	up	NM_002467.3	Homo sapiens v-myc myelocytomatosis viral oncogene homolog (avian) (MYC), mRNA.	MYC
ILMN_1761946	3.43764	up	NM_144707.1	Homo sapiens prominin 2 (PROM2), mRNA.	PROM2
ILMN_2059549	3.38837	up	NM_003177.3	Homo sapiens spleen tyrosine kinase (SYK), mRNA.	SYK
ILMN_1699651	3.35949	up	NM_000600.1	Homo sapiens interleukin 6 (interferon, beta 2) (IL6), mRNA.	IL6
ILMN_1744381	3.35524	up	NM_000602.1	Homo sapiens serpin peptidase inhibitor, clade E (nexin, plasminogen activator inhibitor type 1), member 1 (SERPINE1), mRNA.	SERPINE1
ILMN_1805466	3.33331	up	NM_000346.2	Homo sapiens SRY (sex determining region Y)-box 9 (campomelic dysplasia, autosomal sex-reversal) (SOX9), mRNA.	SOX9
ILMN_1764729	3.22704	up	NM_002226.3	Homo sapiens jagged 2 (JAG2), transcript variant 1, mRNA.	JAG2
ILMN_2311537	3.19677	up	NM_145899.1	Homo sapiens high mobility group AT-hook 1 (HMGA1), transcript variant 1, mRNA.	HMGA1
ILMN_2399523	3.13903	up	NM_145159.1	Homo sapiens jagged 2 (JAG2), transcript variant 2, mRNA.	JAG2
ILMN_1770940	3.11479	up	NM_004360.2	Homo sapiens cadherin 1, type 1, E-cadherin (epithelial) (CDH1), mRNA.	CDH1
ILMN_2334210	3.00533	up	NM_001005619.1	Homo sapiens integrin, beta 4 (ITGB4), transcript variant 2, mRNA.	ITGB4
ILMN_1702691	2.98501	up	NM_006290.2	Homo sapiens tumor necrosis factor, alpha-induced protein 3 (TNFAIP3), mRNA.	TNFAIP3
ILMN_2110908	2.97965	up	NM_002467.3	Homo sapiens v-myc myelocytomatosis viral oncogene homolog (avian) (MYC), mRNA.	MYC
ILMN_2150851	2.94138	up	NM_002575.1	Homo sapiens serpin peptidase inhibitor, clade B (ovalbumin), member 2 (SERPINB2), mRNA.	SERPINB2
ILMN_1699354	2.93147	up	NM_004431.2	Homo sapiens EPH receptor A2 (EPHA2), mRNA.	EPHA2
ILMN_2396020	2.91258	up	NM_022652.2	Homo sapiens dual specificity phosphatase 6 (DUSP6), transcript variant 2, mRNA.	DUSP6
ILMN_1679267	2.85751	up	NM_198951.1	Homo sapiens transglutaminase 2 (C polypeptide, protein-glutamine-gamma-glutamyltransferase) (TGM2), transcript variant 2, mRNA.	TGM2
ILMN_1738552	2.8353	up	NM_004172.3	Homo sapiens solute carrier family 1 (glial high affinity glutamate transporter), member 3 (SLC1A3), mRNA.	SLC1A3
ILMN_2062468	2.83256	up	NM_001553.1	Homo sapiens insulin-like growth factor binding protein 7 (IGFBP7), mRNA.	IGFBP7
ILMN_1806607	2.82417	up	NM_006142.3	Homo sapiens stratifin (SFN), mRNA.	SFN
ILMN_1720829	2.79382	up	NM_003407.2	Homo sapiens zinc finger protein 36, C3H type, homolog (mouse) (ZFP36), mRNA.	ZFP36
ILMN_2188264	2.78802	up	NM_001554.3	Homo sapiens cysteine-rich, angiogenic inducer, 61 (CYR61), mRNA.	CYR61
ILMN_1682775	2.77305	up	NM_001955.2	Homo sapiens endothelin 1 (EDN1), mRNA.	EDN1
ILMN_1719695	2.75736	up	NM_001005474.1	Homo sapiens nuclear factor of kappa light polypeptide gene enhancer in B-cells inhibitor, zeta (NFKBIZ), transcript variant 2, mRNA.	NFKBIZ
ILMN_1805175	2.7507	up	NM_001099691.1	Homo sapiens transforming growth factor, alpha (TGFA), transcript variant 2, mRNA.	TGFA
ILMN_2404063	2.73667	up	NM_201414.1	Homo sapiens amyloid beta (A4) precursor protein (peptidase nexin-II, Alzheimer disease) (APP), transcript variant 3, mRNA.	APP
ILMN_2083946	2.63871	up	NM_003236.1	Homo sapiens transforming growth factor, alpha (TGFA), mRNA.	TGFA
ILMN_1686116	2.62321	up	NM_003246.2	Homo sapiens thrombospondin 1 (THBS1), mRNA.	THBS1
ILMN_1810782	2.61053	up	NM_031892.1	Homo sapiens SH3-domain kinase binding protein 1 (SH3KBP1), transcript variant 1, mRNA.	SH3KBP1
ILMN_1719759	2.60686	up	NM_002160.2	Homo sapiens tenascin C (hexabrachion) (TNC), mRNA.	TNC
ILMN_2082585	2.56153	up	NM_003068.3	Homo sapiens snail homolog 2 (Drosophila) (SNAI2), mRNA.	SNAI2
ILMN_1703650	2.55574	up	NM_006058.3	Homo sapiens TNFAIP3 interacting protein 1 (TNIP1), mRNA.	TNIP1
ILMN_1803811	2.50076	up	NM_025195.2	Homo sapiens tribbles homolog 1 (Drosophila) (TRIB1), mRNA.	TRIB1
ILMN_1709795	2.47968	up	NM_002872.3	Homo sapiens ras-related C3 botulinum toxin substrate 2 (rho family, small GTP binding protein Rac2) (RAC2), mRNA.	RAC2
ILMN_1734276	2.47621	up	NM_199169.1	Homo sapiens prostate transmembrane protein, androgen induced 1 (PMEPA1), transcript variant 2, mRNA.	PMEPA1
ILMN_2086077	2.47603	up	NM_002229.2	Homo sapiens jun B proto-oncogene (JUNB), mRNA.	JUNB
ILMN_2184184	2.46498	up	NM_000700.1	Homo sapiens annexin A1 (ANXA1), mRNA.	ANXA1
ILMN_1797009	2.46013	up	NM_001993.2	Homo sapiens coagulation factor III (thromboplastin, tissue factor) (F3), mRNA.	F3
ILMN_1664861	2.4546	up	NM_181353.1	Homo sapiens inhibitor of DNA binding 1, dominant negative helix-loop-helix protein (ID1), transcript variant 2, mRNA.	ID1
ILMN_1686664	2.44848	up	NM_005953.2	Homo sapiens metallothionein 2A (MT2A), mRNA.	MT2A
ILMN_1806106	2.44489	up	NM_014366.4	Homo sapiens guanine nucleotide binding protein-like 3 (nucleolar) (GNL3), transcript variant 1, mRNA.	GNL3
ILMN_1682139	2.44414	up	NM_015577.1	Homo sapiens retinoic acid induced 14 (RAI14), mRNA.	RAI14
ILMN_1744604	2.43608	up	NM_000101.2	Homo sapiens cytochrome b-245, alpha polypeptide (CYBA), mRNA.	CYBA
ILMN_1815308	2.40585	up	NM_001006946.1	Homo sapiens syndecan 1 (SDC1), transcript variant 1, mRNA.	SDC1
ILMN_1793118	2.40584	up	NM_001079864.1	Homo sapiens Tax1 (human T-cell leukemia virus type I) binding protein 1 (TAX1BP1), transcript variant 2, mRNA.	TAX1BP1
ILMN_1770505	2.39157	up	NM_001197.3	Homo sapiens BCL2-interacting killer (apoptosis-inducing) (BIK), mRNA.	BIK
ILMN_1743373	2.38839	up	NM_005618.3	Homo sapiens delta-like 1 (Drosophila) (DLL1), mRNA.	DLL1
ILMN_2054297	2.37218	up	NM_000963.1	Homo sapiens prostaglandin-endoperoxide synthase 2 (prostaglandin G/H synthase and cyclooxygenase) (PTGS2), mRNA.	PTGS2
ILMN_1749327	2.37154	up	NM_002754.3	Homo sapiens mitogen-activated protein kinase 13 (MAPK13), mRNA.	MAPK13
ILMN_1714383	2.35876	up	NM_001003396.1	Homo sapiens tumor protein D52-like 1 (TPD52L1), transcript variant 3, mRNA.	TPD52L1
ILMN_1708223	2.35066	up	NM_020168.3	Homo sapiens p21(CDKN1A)-activated kinase 6 (PAK6), mRNA.	PAK6
ILMN_2404065	2.3402	up	NM_201414.1	Homo sapiens amyloid beta (A4) precursor protein (peptidase nexin-II, Alzheimer disease) (APP), transcript variant 3, mRNA.	APP
ILMN_2383349	2.33432	up	NM_018234.2	Homo sapiens STEAP family member 3 (STEAP3), transcript variant 2, mRNA.	STEAP3
ILMN_1809931	2.32612	up	NM_006096.2	Homo sapiens N-myc downstream regulated gene 1 (NDRG1), mRNA.	NDRG1
ILMN_1661825	2.32183	up	NM_003823.2	Homo sapiens tumor necrosis factor receptor superfamily, member 6b, decoy (TNFRSF6B), transcript variant M68E, mRNA.	TNFRSF6B
ILMN_2396444	2.31871	up	NM_001040021.1	Homo sapiens CD14 molecule (CD14), transcript variant 2, mRNA.	CD14
ILMN_1655614	2.31152	up	NM_001008844.1	Homo sapiens desmoplakin (DSP), transcript variant 2, mRNA.	DSP
ILMN_2309156	2.31145	up	NM_199169.1	Homo sapiens prostate transmembrane protein, androgen induced 1 (PMEPA1), transcript variant 2, mRNA.	PMEPA1
ILMN_1703855	2.3086	up	NM_006919.1	Homo sapiens serpin peptidase inhibitor, clade B (ovalbumin), member 3 (SERPINB3), mRNA.	SERPINB3
ILMN_1672660	2.29617	up	NM_001025100.1	Homo sapiens myelin basic protein (MBP), transcript variant 8, mRNA.	MBP
ILMN_1771841	2.26988	up	NM_005438.2	Homo sapiens FOS-like antigen 1 (FOSL1), mRNA.	FOSL1
ILMN_2374770	2.2602	up	NM_001079864.1	Homo sapiens Tax1 (human T-cell leukemia virus type I) binding protein 1 (TAX1BP1), transcript variant 2, mRNA.	TAX1BP1
ILMN_1691156	2.25528	up	NM_005946.2	Homo sapiens metallothionein 1A (MT1A), mRNA.	MT1A
ILMN_1808501	2.25245	up	NM_031892.1	Homo sapiens SH3-domain kinase binding protein 1 (SH3KBP1), transcript variant 1, mRNA.	SH3KBP1
ILMN_1701933	2.23391	up	NM_007308.1	Homo sapiens synuclein, alpha (non A4 component of amyloid precursor) (SNCA), transcript variant NACP112, mRNA.	SNCA
ILMN_1812262	2.2228	up	NM_013993.2	Homo sapiens discoidin domain receptor tyrosine kinase 1 (DDR1), transcript variant 1, mRNA.	DDR1
ILMN_1735014	2.21165	up	NM_001300.4	Homo sapiens Kruppel-like factor 6 (KLF6), transcript variant 2, mRNA.	KLF6
ILMN_1688154	2.19944	up	NM_002447.2	Homo sapiens macrophage stimulating 1 receptor (c-met-related tyrosine kinase) (MST1R), mRNA.	MST1R
ILMN_1784602	2.1857	up	NM_000389.2	Homo sapiens cyclin-dependent kinase inhibitor 1A (p21, Cip1) (CDKN1A), transcript variant 1, mRNA.	CDKN1A
ILMN_2317543	2.1847	up	NM_001005731.1	Homo sapiens integrin, beta 4 (ITGB4), transcript variant 3, mRNA.	ITGB4
ILMN_2129572	2.17991	up	NM_001993.2	Homo sapiens coagulation factor III (thromboplastin, tissue factor) (F3), mRNA.	F3
ILMN_2357134	2.17342	up	NM_021972.2	Homo sapiens sphingosine kinase 1 (SPHK1), transcript variant 1, mRNA.	SPHK1
ILMN_1801616	2.16165	up	NM_001423.1	Homo sapiens epithelial membrane protein 1 (EMP1), mRNA.	EMP1
ILMN_2348788	2.15775	up	NM_001001392.1	Homo sapiens CD44 molecule (Indian blood group) (CD44), transcript variant 5, mRNA.	CD44
ILMN_2366864	2.15542	up	NM_021991.1	Homo sapiens junction plakoglobin (JUP), transcript variant 2, mRNA.	JUP
ILMN_1663866	2.1517	up	NM_000358.1	Homo sapiens transforming growth factor, beta-induced, 68kDa (TGFBI), mRNA.	TGFBI
ILMN_1671557	2.14914	up	NM_003311.3	Homo sapiens pleckstrin homology-like domain, family A, member 2 (PHLDA2), mRNA.	PHLDA2
ILMN_1698419	2.14105	up	NM_001077261.1	Homo sapiens nuclear receptor co-repressor 2 (NCOR2), transcript variant 2, mRNA.	NCOR2
ILMN_1813275	2.1349	up	XM_941691.1	PREDICTED: Homo sapiens dual specificity phosphatase 22 (DUSP22), mRNA.	DUSP22
ILMN_1723123	2.12988	up	NM_022965.1	Homo sapiens fibroblast growth factor receptor 3 (achondroplasia, thanatophoric dwarfism) (FGFR3), transcript variant 2, mRNA.	FGFR3
ILMN_2340052	2.10777	up	NM_006312.3	Homo sapiens nuclear receptor co-repressor 2 (NCOR2), transcript variant 1, mRNA.	NCOR2
ILMN_1775192	2.09169	up	NM_001077440.1	Homo sapiens BCL2-associated transcription factor 1 (BCLAF1), transcript variant 2, mRNA.	BCLAF1
ILMN_1655595	2.08885	up	NM_006216.2	Homo sapiens serpin peptidase inhibitor, clade E (nexin, plasminogen activator inhibitor type 1), member 2 (SERPINE2), mRNA.	SERPINE2
ILMN_1671809	2.07007	up	NM_020185.3	Homo sapiens dual specificity phosphatase 22 (DUSP22), mRNA.	DUSP22
ILMN_2337923	2.06739	up	NM_001003397.1	Homo sapiens tumor protein D52-like 1 (TPD52L1), transcript variant 4, mRNA.	TPD52L1
ILMN_1694603	2.04507	up	NM_003074.2	Homo sapiens SWI/SNF related, matrix associated, actin dependent regulator of chromatin, subfamily c, member 1 (SMARCC1), mRNA.	SMARCC1
ILMN_1659766	2.04031	up	NM_004281.3	Homo sapiens BCL2-associated athanogene 3 (BAG3), mRNA.	BAG3
ILMN_1736567	1.99266	up	NM_001025159.1	Homo sapiens CD74 molecule, major histocompatibility complex, class II invariant chain (CD74), transcript variant 1, mRNA.	CD74
ILMN_1726743	1.98922	up	NM_016640.3	Homo sapiens mitochondrial ribosomal protein S30 (MRPS30), nuclear gene encoding mitochondrial protein, mRNA.	MRPS30
ILMN_1807969	1.98734	up	NM_005460.2	Homo sapiens synuclein, alpha interacting protein (synphilin) (SNCAIP), mRNA.	SNCAIP
ILMN_1782788	1.98697	up	NM_003651.3	Homo sapiens cold shock domain protein A (CSDA), mRNA.	CSDA
ILMN_1798081	1.98514	up	NM_130440.1	Homo sapiens protein tyrosine phosphatase, receptor type, F (PTPRF), transcript variant 2, mRNA.	PTPRF
ILMN_1717234	1.98021	up	NM_001042445.1	Homo sapiens calpastatin (CAST), transcript variant 11, mRNA.	CAST
ILMN_1710937	1.97585	up	NM_005531.1	Homo sapiens interferon, gamma-inducible protein 16 (IFI16), mRNA.	IFI16
ILMN_1652185	1.97312	up	NM_000418.2	Homo sapiens interleukin 4 receptor (IL4R), transcript variant 1, mRNA.	IL4R
ILMN_1729161	1.97068	up	NM_017617.3	Homo sapiens Notch homolog 1, translocation-associated (Drosophila) (NOTCH1), mRNA.	NOTCH1
ILMN_2392274	1.96796	up	NM_001024844.1	Homo sapiens CD82 molecule (CD82), transcript variant 2, mRNA.	CD82
ILMN_1687583	1.95896	up	NM_001753.3	Homo sapiens caveolin 1, caveolae protein, 22kDa (CAV1), mRNA.	CAV1
ILMN_2309245	1.94034	up	NM_139343.1	Homo sapiens bridging integrator 1 (BIN1), transcript variant 1, mRNA.	BIN1
ILMN_1708858	1.9142	up	NM_152221.2	Homo sapiens casein kinase 1, epsilon (CSNK1E), transcript variant 1, mRNA.	CSNK1E
ILMN_1790534	1.91316	up	NM_002756.3	Homo sapiens mitogen-activated protein kinase kinase 3 (MAP2K3), transcript variant A, mRNA.	MAP2K3
ILMN_1770085	1.90962	up	NM_006763.2	Homo sapiens BTG family, member 2 (BTG2), mRNA.	BTG2
ILMN_2228710	1.90269	up	NM_004708.2	Homo sapiens programmed cell death 5 (PDCD5), mRNA.	PDCD5
ILMN_1677466	1.9006	up	NM_001946.2	Homo sapiens dual specificity phosphatase 6 (DUSP6), transcript variant 1, mRNA.	DUSP6
ILMN_2139970	1.89559	up	NM_000693.1	Homo sapiens aldehyde dehydrogenase 1 family, member A3 (ALDH1A3), mRNA.	ALDH1A3
ILMN_1682636	1.8873	up	NM_002089.3	Homo sapiens chemokine (C-X-C motif) ligand 2 (CXCL2), mRNA.	CXCL2
ILMN_2393712	1.88661	up	NM_138565.1	Homo sapiens cortactin (CTTN), transcript variant 2, mRNA.	CTTN
ILMN_1703946	1.88616	up	NM_000676.2	Homo sapiens adenosine A2b receptor (ADORA2B), mRNA.	ADORA2B
ILMN_1701461	1.8758	up	NM_000362.4	Homo sapiens TIMP metallopeptidase inhibitor 3 (Sorsby fundus dystrophy, pseudoinflammatory) (TIMP3), mRNA.	TIMP3
ILMN_1790807	1.87306	up	NM_004628.3	Homo sapiens xeroderma pigmentosum, complementation group C (XPC), mRNA.	XPC
ILMN_1687301	1.87023	up	NM_004385.2	Homo sapiens versican (VCAN), mRNA.	VCAN
ILMN_1738742	1.85729	up	NM_000930.2	Homo sapiens plasminogen activator, tissue (PLAT), transcript variant 1, mRNA.	PLAT
ILMN_1741970	1.85725	up	NM_002230.1	Homo sapiens junction plakoglobin (JUP), transcript variant 1, mRNA.	JUP
ILMN_2401873	1.84875	up	NM_144729.1	Homo sapiens dual specificity phosphatase 10 (DUSP10), transcript variant 3, mRNA.	DUSP10
ILMN_1665792	1.84522	up	NM_002203.3	Homo sapiens integrin, alpha 2 (CD49B, alpha 2 subunit of VLA-2 receptor) (ITGA2), mRNA.	ITGA2
ILMN_2150856	1.8429	up	NM_002575.1	Homo sapiens serpin peptidase inhibitor, clade B (ovalbumin), member 2 (SERPINB2), mRNA.	SERPINB2
ILMN_1815023	1.82899	up	NM_002648.2	Homo sapiens pim-1 oncogene (PIM1), mRNA.	PIM1
ILMN_1726245	1.82387	up	NM_001024847.2	Homo sapiens transforming growth factor, beta receptor II (70/80kDa) (TGFBR2), transcript variant 1, mRNA.	TGFBR2
ILMN_1815500	1.82279	up	NM_002224.2	Homo sapiens inositol 1,4,5-triphosphate receptor, type 3 (ITPR3), mRNA.	ITPR3
ILMN_1678842	1.80962	up	NM_003247.2	Homo sapiens thrombospondin 2 (THBS2), mRNA.	THBS2
ILMN_2149226	1.80676	up	NM_001753.3	Homo sapiens caveolin 1, caveolae protein, 22kDa (CAV1), mRNA.	CAV1
ILMN_1781155	1.80598	up	NM_002350.1	Homo sapiens v-yes-1 Yamaguchi sarcoma viral related oncogene homolog (LYN), mRNA.	LYN
ILMN_1655740	1.8014	up	NM_003068.3	Homo sapiens snail homolog 2 (Drosophila) (SNAI2), mRNA.	SNAI2
ILMN_1712632	1.80102	up	NM_000379.3	Homo sapiens xanthine dehydrogenase (XDH), mRNA.	XDH
ILMN_1704196	1.78682	up	NM_001943.2	Homo sapiens desmoglein 2 (DSG2), mRNA.	DSG2
ILMN_1798804	1.78086	up	NM_003137.3	Homo sapiens SFRS protein kinase 1 (SRPK1), mRNA.	SRPK1
ILMN_2322806	1.7804	up	NM_001042442.1	Homo sapiens calpastatin (CAST), transcript variant 8, mRNA.	CAST
ILMN_2380163	1.77669	up	NM_002840.3	Homo sapiens protein tyrosine phosphatase, receptor type, F (PTPRF), transcript variant 1, mRNA.	PTPRF
ILMN_1755023	1.77642	up	NM_133482.1	Homo sapiens RAD50 homolog (S. cerevisiae) (RAD50), transcript variant 2, mRNA.	RAD50
ILMN_1683313	1.77611	up	NM_003033.2	Homo sapiens ST3 beta-galactoside alpha-2,3-sialyltransferase 1 (ST3GAL1), transcript variant 1, mRNA.	ST3GAL1
ILMN_1713482	1.77529	up	NM_016403.3	Homo sapiens CWC15 homolog (S. cerevisiae) (CWC15), mRNA.	CWC15
ILMN_1668369	1.77314	up	NM_007065.3	Homo sapiens cell division cycle 37 homolog (S. cerevisiae) (CDC37), mRNA.	CDC37
ILMN_1736796	1.76814	up	NM_001083617.1	Homo sapiens RB1-inducible coiled-coil 1 (RB1CC1), transcript variant 2, mRNA.	RB1CC1
ILMN_1725534	1.75244	up	NM_004924.3	Homo sapiens actinin, alpha 4 (ACTN4), mRNA.	ACTN4
ILMN_1758146	1.74864	up	NM_001040023.1	Homo sapiens signal-regulatory protein alpha (SIRPA), transcript variant 2, mRNA.	SIRPA
ILMN_1781285	1.74418	up	NM_004417.2	Homo sapiens dual specificity phosphatase 1 (DUSP1), mRNA.	DUSP1
ILMN_1691376	1.74315	up	NM_000214.1	Homo sapiens jagged 1 (Alagille syndrome) (JAG1), mRNA.	JAG1
ILMN_1674160	1.74043	up	NM_139346.1	Homo sapiens bridging integrator 1 (BIN1), transcript variant 4, mRNA.	BIN1
ILMN_1728684	1.73606	up	NM_014389.1	Homo sapiens proline, glutamic acid and leucine rich protein 1 (PELP1), mRNA.	PELP1
ILMN_1665832	1.73288	up	NM_181353.1	Homo sapiens inhibitor of DNA binding 1, dominant negative helix-loop-helix protein (ID1), transcript variant 2, mRNA.	ID1
ILMN_1795930	1.73273	up	NM_000958.2	Homo sapiens prostaglandin E receptor 4 (subtype EP4) (PTGER4), mRNA.	PTGER4
ILMN_1796755	1.73205	up	NM_002213.3	Homo sapiens integrin, beta 5 (ITGB5), mRNA. XM_944688 XM_944693	ITGB5
ILMN_1660871	1.73177	up	NM_014397.3	Homo sapiens NIMA (never in mitosis gene a)-related kinase 6 (NEK6), mRNA.	NEK6
ILMN_1680591	1.72748	up	NM_033046.2	Homo sapiens rhotekin (RTKN), transcript variant 2, mRNA.	RTKN
ILMN_1740015	1.72747	up	NM_000591.2	Homo sapiens CD14 molecule (CD14), transcript variant 1, mRNA.	CD14
ILMN_1664978	1.71975	up	NM_201629.1	Homo sapiens tight junction protein 2 (zona occludens 2) (TJP2), transcript variant 2, mRNA.	TJP2
ILMN_1668374	1.71776	up	NM_002213.3	Homo sapiens integrin, beta 5 (ITGB5), mRNA. XM_944688 XM_944693	ITGB5
ILMN_1724941	1.71214	up	NM_022842.3	Homo sapiens CUB domain containing protein 1 (CDCP1), transcript variant 1, mRNA.	CDCP1
ILMN_2181445	1.71087	up	NM_015367.2	Homo sapiens BCL2-like 13 (apoptosis facilitator) (BCL2L13), nuclear gene encoding mitochondrial protein, mRNA.	BCL2L13
ILMN_1765109	1.70291	up	NM_148973.1	Homo sapiens tumor necrosis factor receptor superfamily, member 25 (TNFRSF25), transcript variant 10, mRNA.	TNFRSF25
ILMN_2311166	1.69891	up	NM_002213.3	Homo sapiens integrin, beta 5 (ITGB5), mRNA. XM_944688 XM_944693	ITGB5
ILMN_2124769	1.69764	up	NM_004559.3	Homo sapiens Y box binding protein 1 (YBX1), mRNA.	YBX1
ILMN_1807439	1.69755	up	NM_000693.2	Homo sapiens aldehyde dehydrogenase 1 family, member A3 (ALDH1A3), mRNA.	ALDH1A3
ILMN_1737406	1.69634	up	NM_001008490.1	Homo sapiens Kruppel-like factor 6 (KLF6), transcript variant 1, mRNA.	KLF6
ILMN_1699636	1.69174	up	NM_014977.2	Homo sapiens apoptotic chromatin condensation inducer 1 (ACIN1), mRNA.	ACIN1
ILMN_1659895	1.68424	up	NM_002444.2	Homo sapiens moesin (MSN), mRNA.	MSN
ILMN_1717262	1.67923	up	NM_006404.3	Homo sapiens protein C receptor, endothelial (EPCR) (PROCR), mRNA.	PROCR
ILMN_1672947	1.67702	up	NM_001042445.1	Homo sapiens calpastatin (CAST), transcript variant 11, mRNA.	CAST
ILMN_1758731	1.67606	up	NM_000775.2	Homo sapiens cytochrome P450, family 2, subfamily J, polypeptide 2 (CYP2J2), mRNA.	CYP2J2
ILMN_1775327	1.6664	up	NM_182470.1	Homo sapiens pyruvate kinase, muscle (PKM2), transcript variant 2, mRNA.	PKM2
ILMN_1789510	1.66295	up	NM_006819.1	Homo sapiens stress-induced-phosphoprotein 1 (Hsp70/Hsp90-organizing protein) (STIP1), mRNA.	STIP1
ILMN_1654563	1.65961	up	NM_004429.3	Homo sapiens ephrin-B1 (EFNB1), mRNA.	EFNB1
ILMN_1676984	1.6554	up	NM_004083.4	Homo sapiens DNA-damage-inducible transcript 3 (DDIT3), mRNA.	DDIT3
ILMN_2181892	1.65418	up	NM_032621.2	Homo sapiens brain expressed X-linked 2 (BEX2), mRNA.	BEX2
ILMN_1661599	1.65182	up	NM_019058.2	Homo sapiens DNA-damage-inducible transcript 4 (DDIT4), mRNA.	DDIT4
ILMN_1795639	1.65139	up	NM_002412.2	Homo sapiens O-6-methylguanine-DNA methyltransferase (MGMT), mRNA.	MGMT
ILMN_1785699	1.64945	up	NM_198964.1	Homo sapiens parathyroid hormone-like hormone (PTHLH), transcript variant 3, mRNA.	PTHLH
ILMN_2384241	1.64739	up	NM_001024847.1	Homo sapiens transforming growth factor, beta receptor II (70/80kDa) (TGFBR2), transcript variant 1, mRNA.	TGFBR2
ILMN_2314169	1.64623	up	NM_198965.1	Homo sapiens parathyroid hormone-like hormone (PTHLH), transcript variant 1, mRNA.	PTHLH
ILMN_1791702	1.64511	up	NM_003070.3	Homo sapiens SWI/SNF related, matrix associated, actin dependent regulator of chromatin, subfamily a, member 2 (SMARCA2), transcript variant 1, mRNA.	SMARCA2
ILMN_1667213	1.64401	up	NM_213566.1	Homo sapiens DNA fragmentation factor, 45kDa, alpha polypeptide (DFFA), transcript variant 2, mRNA.	DFFA
ILMN_1753342	1.63904	up	NM_002970.1	Homo sapiens spermidine/spermine N1-acetyltransferase 1 (SAT1), mRNA.	SAT1
ILMN_1726410	1.6365	up	NM_000485.2	Homo sapiens adenine phosphoribosyltransferase (APRT), transcript variant 1, mRNA.	APRT
ILMN_1744912	1.6293	up	NM_005231.2	Homo sapiens cortactin (CTTN), transcript variant 1, mRNA.	CTTN
ILMN_2366634	1.62317	up	NM_182471.1	Homo sapiens pyruvate kinase, muscle (PKM2), transcript variant 3, mRNA.	PKM2
ILMN_1776181	1.62232	up	NM_001165.3	Homo sapiens baculoviral IAP repeat-containing 3 (BIRC3), transcript variant 1, mRNA.	BIRC3
ILMN_1702237	1.62212	up	NM_054014.1	Homo sapiens FK506 binding protein 1A, 12kDa (FKBP1A), transcript variant 12A, mRNA.	FKBP1A
ILMN_1768743	1.61845	up	NM_030917.2	Homo sapiens FIP1 like 1 (S. cerevisiae) (FIP1L1), mRNA.	FIP1L1
ILMN_1787919	1.61576	up	NM_013327.3	Homo sapiens parvin, beta (PARVB), transcript variant 2, mRNA.	PARVB
ILMN_2324056	1.61192	up	NM_206826.1	Homo sapiens guanine nucleotide binding protein-like 3 (nucleolar) (GNL3), transcript variant 3, mRNA.	GNL3
ILMN_2409220	1.61171	up	NM_012484.1	Homo sapiens hyaluronan-mediated motility receptor (RHAMM) (HMMR), transcript variant 1, mRNA.	HMMR
ILMN_1788689	1.60972	up	NM_017934.4	Homo sapiens pleckstrin homology domain interacting protein (PHIP), mRNA.	PHIP
ILMN_1722718	1.60893	up	NM_001200.2	Homo sapiens bone morphogenetic protein 2 (BMP2), mRNA.	BMP2
ILMN_1724789	1.60879	up	NM_000611.4	Homo sapiens CD59 molecule, complement regulatory protein (CD59), transcript variant 2, mRNA.	CD59
ILMN_1715175	1.60596	up	NM_000245.2	Homo sapiens met proto-oncogene (hepatocyte growth factor receptor) (MET), mRNA.	MET
ILMN_2357272	1.60466	up	NM_014739.2	Homo sapiens BCL2-associated transcription factor 1 (BCLAF1), transcript variant 1, mRNA.	BCLAF1
ILMN_1739253	1.60371	up	NM_006463.3	Homo sapiens STAM binding protein (STAMBP), transcript variant 1, mRNA.	STAMBP
ILMN_2398939	1.60209	up	NM_001025090.1	Homo sapiens myelin basic protein (MBP), transcript variant 3, mRNA.	MBP
ILMN_2398159	1.59726	up	NM_013253.4	Homo sapiens dickkopf homolog 3 (Xenopus laevis) (DKK3), transcript variant 2, mRNA.	DKK3
ILMN_1777449	1.59699	up	NM_001099222.1	Homo sapiens intraflagellar transport 74 homolog (Chlamydomonas) (IFT74), transcript variant 2, mRNA.	IFT74
ILMN_1775542	1.58814	up	NM_005449.3	Homo sapiens Fas apoptotic inhibitory molecule 3 (FAIM3), mRNA.	FAIM3
ILMN_1785202	1.58732	up	NM_003151.2	Homo sapiens signal transducer and activator of transcription 4 (STAT4), mRNA.	STAT4
ILMN_1801307	1.58658	up	NM_003810.2	Homo sapiens tumor necrosis factor (ligand) superfamily, member 10 (TNFSF10), mRNA.	TNFSF10
ILMN_1709486	1.58634	up	NM_006307.3	Homo sapiens sushi-repeat-containing protein, X-linked (SRPX), mRNA.	SRPX
ILMN_1665865	1.58511	up	NM_001552.2	Homo sapiens insulin-like growth factor binding protein 4 (IGFBP4), mRNA.	IGFBP4
ILMN_1781942	1.58326	up	NM_012485.1	Homo sapiens hyaluronan-mediated motility receptor (RHAMM) (HMMR), transcript variant 2, mRNA.	HMMR
ILMN_1660341	1.5826	up	NM_002337.1	Homo sapiens low density lipoprotein receptor-related protein associated protein 1 (LRPAP1), mRNA.	LRPAP1
ILMN_2374340	1.57018	up	NM_001005376.1	Homo sapiens plasminogen activator, urokinase receptor (PLAUR), transcript variant 2, mRNA.	PLAUR
ILMN_1801105	1.56958	up	NM_006254.3	Homo sapiens protein kinase C, delta (PRKCD), transcript variant 1, mRNA.	PRKCD
ILMN_2372413	1.56932	up	NM_197967.1	Homo sapiens BH3 interacting domain death agonist (BID), transcript variant 3, mRNA.	BID
ILMN_2415235	1.56885	up	NM_152221.2	Homo sapiens casein kinase 1, epsilon (CSNK1E), transcript variant 1, mRNA.	CSNK1E
ILMN_1766221	1.56853	up	NM_001497.2	Homo sapiens UDP-Gal:betaGlcNAc beta 1,4- galactosyltransferase, polypeptide 1 (B4GALT1), mRNA.	B4GALT1
ILMN_1748831	1.56493	up	NM_015316.2	Homo sapiens protein phosphatase 1, regulatory (inhibitor) subunit 13B (PPP1R13B), mRNA.	PPP1R13B
ILMN_2359287	1.56168	up	NM_000210.2	Homo sapiens integrin, alpha 6 (ITGA6), transcript variant 2, mRNA.	ITGA6
ILMN_1813561	1.55881	up	NM_033128.1	Homo sapiens scinderin (SCIN), mRNA.	SCIN
ILMN_1758915	1.55723	up	NM_144781.1	Homo sapiens programmed cell death 2 (PDCD2), transcript variant 2, mRNA.	PDCD2
ILMN_1700834	1.55631	up	NM_014720.2	Homo sapiens STE20-like kinase (yeast) (SLK), mRNA.	SLK
ILMN_1691508	1.55415	up	NM_001005376.1	Homo sapiens plasminogen activator, urokinase receptor (PLAUR), transcript variant 2, mRNA.	PLAUR
ILMN_1750101	1.55139	up	NM_005620.1	Homo sapiens S100 calcium binding protein A11 (S100A11), mRNA.	S100A11
ILMN_2188204	1.54993	up	NM_004707.2	Homo sapiens ATG12 autophagy related 12 homolog (S. cerevisiae) (ATG12), mRNA.	ATG12
ILMN_1698732	1.54802	up	NM_016081.3	Homo sapiens palladin, cytoskeletal associated protein (PALLD), mRNA.	PALLD
ILMN_1661197	1.54385	up	NM_013246.2	Homo sapiens cardiotrophin-like cytokine factor 1 (CLCF1), mRNA.	CLCF1
ILMN_1734543	1.53868	up	NM_130435.2	Homo sapiens protein tyrosine phosphatase, receptor type, E (PTPRE), transcript variant 2, mRNA.	PTPRE
ILMN_1754279	1.53511	up	NM_033632.2	Homo sapiens F-box and WD repeat domain containing 7 (FBXW7), transcript variant 1, mRNA.	FBXW7
ILMN_1778457	1.53265	up	NM_001562.2	Homo sapiens interleukin 18 (interferon-gamma-inducing factor) (IL18), mRNA.	IL18
ILMN_1659106	1.53233	up	NM_012396.3	Homo sapiens pleckstrin homology-like domain, family A, member 3 (PHLDA3), mRNA.	PHLDA3
ILMN_1670398	1.5313	up	NM_004327.3	Homo sapiens breakpoint cluster region (BCR), transcript variant 1, mRNA.	BCR
ILMN_1683660	1.52733	up	NM_003756.2	Homo sapiens eukaryotic translation initiation factor 3, subunit H (EIF3H), mRNA.	EIF3H
ILMN_1695422	1.52609	up	NM_005381.2	Homo sapiens nucleolin (NCL), mRNA.	NCL
ILMN_2372974	1.52307	up	NM_080792.2	Homo sapiens signal-regulatory protein alpha (SIRPA), transcript variant 3, mRNA.	SIRPA
ILMN_2121437	1.52287	up	NM_005381.2	Homo sapiens nucleolin (NCL), mRNA.	NCL
ILMN_1801504	1.52159	up	NM_001754.3	Homo sapiens runt-related transcription factor 1 (acute myeloid leukemia 1; aml1 oncogene) (RUNX1), transcript variant 1, mRNA.	RUNX1
ILMN_1666545	1.52101	up	NM_001097635.1	Homo sapiens glucosaminyl (N-acetyl) transferase 1, core 2 (beta-1,6-N-acetylglucosaminyltransferase) (GCNT1), transcript variant 4, mRNA.	GCNT1
ILMN_1721022	1.51758	up	NM_003029.3	Homo sapiens SHC (Src homology 2 domain containing) transforming protein 1 (SHC1), transcript variant 2, mRNA.	SHC1
ILMN_1803977	1.51669	up	NM_020474.2	Homo sapiens UDP-N-acetyl-alpha-D-galactosamine:polypeptide N-acetylgalactosaminyltransferase 1 (GalNAc-T1) (GALNT1), mRNA.	GALNT1
ILMN_1654262	1.51583	up	NM_152240.1	Homo sapiens zinc finger, matrin type 3 (ZMAT3), transcript variant 2, mRNA.	ZMAT3
ILMN_1797684	1.51521	up	NM_002598.2	Homo sapiens programmed cell death 2 (PDCD2), transcript variant 1, mRNA.	PDCD2
ILMN_1771962	1.51479	up	NM_000168.2	Homo sapiens GLI-Kruppel family member GLI3 (Greig cephalopolysyndactyly syndrome) (GLI3), mRNA.	GLI3
ILMN_1795495	1.51377	up	NM_000123.2	Homo sapiens excision repair cross-complementing rodent repair deficiency, complementation group 5 (xeroderma pigmentosum, complementation group G (Cockayne syndrome)) (ERCC5), mRNA.	ERCC5
ILMN_1730765	1.51345	up	NM_020185.3	Homo sapiens dual specificity phosphatase 22 (DUSP22), mRNA.	DUSP22
ILMN_1815673	1.50843	up	NM_015881.5	Homo sapiens dickkopf homolog 3 (Xenopus laevis) (DKK3), transcript variant 1, mRNA.	DKK3
ILMN_1669888	1.50738	up	NM_005213.3	Homo sapiens cystatin A (stefin A) (CSTA), mRNA.	CSTA
ILMN_1738725	1.50502	up	NM_002309.2	Homo sapiens leukemia inhibitory factor (cholinergic differentiation factor) (LIF), mRNA.	LIF
ILMN_1763390	1.5032	up	NM_002202.1	Homo sapiens ISL1 transcription factor, LIM/homeodomain, (islet-1) (ISL1), mRNA.	ISL1
ILMN_1689004	1.50253	up	NM_016639.1	Homo sapiens tumor necrosis factor receptor superfamily, member 12A (TNFRSF12A), mRNA.	TNFRSF12A
ILMN_1806122	1.50143	up	NM_020920.2	Homo sapiens chromodomain helicase DNA binding protein 8 (CHD8), mRNA.	CHD8
ILMN_1684346	-1.50289	down	NM_152362.1	Homo sapiens tumor necrosis factor, alpha-induced protein 8-like 1 (TNFAIP8L1), mRNA.	TNFAIP8L1
ILMN_2327203	-1.50307	down	NR_003104.1	Homo sapiens POT1 protection of telomeres 1 homolog (S. pombe) (POT1), transcript variant 5, transcribed RNA.	POT1
ILMN_1748578	-1.50309	down	NM_006265.1	Homo sapiens RAD21 homolog (S. pombe) (RAD21), mRNA.	RAD21
ILMN_1668850	-1.50709	down	NM_174936.2	Homo sapiens proprotein convertase subtilisin/kexin type 9 (PCSK9), mRNA.	PCSK9
ILMN_1678032	-1.508	down	NM_007121.2	Homo sapiens nuclear receptor subfamily 1, group H, member 2 (NR1H2), mRNA.	NR1H2
ILMN_1714167	-1.51084	down	NM_001914.2	Homo sapiens cytochrome b5 type A (microsomal) (CYB5A), transcript variant 2, mRNA.	CYB5A
ILMN_1788002	-1.51718	down	NM_139012.1	Homo sapiens mitogen-activated protein kinase 14 (MAPK14), transcript variant 2, mRNA.	MAPK14
ILMN_2285506	-1.51733	down	NM_022977.1	Homo sapiens acyl-CoA synthetase long-chain family member 4 (ACSL4), transcript variant 2, mRNA.	ACSL4
ILMN_1794612	-1.519	down	NM_003335.2	Homo sapiens ubiquitin-like modifier activating enzyme 7 (UBA7), mRNA.	UBA7
ILMN_2387799	-1.52043	down	NM_031268.4	Homo sapiens 3-phosphoinositide dependent protein kinase-1 (PDPK1), transcript variant 2, mRNA.	PDPK1
ILMN_1696591	-1.52086	down	NM_000321.2	Homo sapiens retinoblastoma 1 (including osteosarcoma) (RB1), mRNA.	RB1
ILMN_1705685	-1.52439	down	NM_002398.2	Homo sapiens Meis homeobox 1 (MEIS1), mRNA.	MEIS1
ILMN_2413330	-1.52495	down	NM_032354.2	Homo sapiens transmembrane protein 107 (TMEM107), transcript variant 1, mRNA.	TMEM107
ILMN_1664071	-1.52507	down	NM_000364.2	Homo sapiens troponin T type 2 (cardiac) (TNNT2), transcript variant 1, mRNA.	TNNT2
ILMN_1722811	-1.53209	down	NM_004064.2	Homo sapiens cyclin-dependent kinase inhibitor 1B (p27, Kip1) (CDKN1B), mRNA.	CDKN1B
ILMN_1767816	-1.53951	down	NM_031301.2	Homo sapiens anterior pharynx defective 1 homolog B (C. elegans) (APH1B), mRNA.	APH1B
ILMN_2388466	-1.55359	down	NM_022173.1	Homo sapiens TIA1 cytotoxic granule-associated RNA binding protein (TIA1), transcript variant 2, mRNA.	TIA1
ILMN_1750496	-1.55395	down	NM_006006.4	Homo sapiens zinc finger and BTB domain containing 16 (ZBTB16), transcript variant 1, mRNA.	ZBTB16
ILMN_2319544	-1.55462	down	NM_172128.1	Homo sapiens calcium/calmodulin-dependent protein kinase (CaM kinase) II delta (CAMK2D), transcript variant 2, mRNA.	CAMK2D
ILMN_2261076	-1.55632	down	NM_006403.2	Homo sapiens neural precursor cell expressed, developmentally down-regulated 9 (NEDD9), transcript variant 1, mRNA.	NEDD9
ILMN_1791002	-1.55825	down	NM_005983.2	Homo sapiens S-phase kinase-associated protein 2 (p45) (SKP2), transcript variant 1, mRNA.	SKP2
ILMN_2378708	-1.55848	down	NM_005641.2	Homo sapiens TAF6 RNA polymerase II, TATA box binding protein (TBP)-associated factor, 80kDa (TAF6), transcript variant 1, mRNA.	TAF6
ILMN_1681670	-1.56031	down	NM_001151.2	Homo sapiens solute carrier family 25 (mitochondrial carrier; adenine nucleotide translocator), member 4 (SLC25A4), nuclear gene encoding mitochondrial protein, mRNA.	SLC25A4
ILMN_1683415	-1.5619	down	NM_001221.2	Homo sapiens calcium/calmodulin-dependent protein kinase (CaM kinase) II delta (CAMK2D), transcript variant 3, mRNA.	CAMK2D
ILMN_1734205	-1.56388	down	NM_170712.1	Homo sapiens Ras association (RalGDS/AF-6) domain family 1 (RASSF1), transcript variant B, mRNA.	RASSF1
ILMN_1716407	-1.56885	down	NM_003603.4	Homo sapiens sorbin and SH3 domain containing 2 (SORBS2), transcript variant 1, mRNA.	SORBS2
ILMN_1654268	-1.5751	down	NM_002129.2	Homo sapiens high-mobility group box 2 (HMGB2), mRNA.	HMGB2
ILMN_1656016	-1.57768	down	NM_001357.3	Homo sapiens DEAH (Asp-Glu-Ala-His) box polypeptide 9 (DHX9), mRNA.	DHX9
ILMN_1706652	-1.59087	down	NM_002542.4	Homo sapiens 8-oxoguanine DNA glycosylase (OGG1), nuclear gene encoding mitochondrial protein, transcript variant 1a, mRNA.	OGG1
ILMN_2333107	-1.5917	down	NM_198970.1	Homo sapiens amino-terminal enhancer of split (AES), transcript variant 3, mRNA.	AES
ILMN_2219712	-1.59534	down	NM_002129.2	Homo sapiens high-mobility group box 2 (HMGB2), mRNA.	HMGB2
ILMN_1688780	-1.60073	down	NM_019554.2	Homo sapiens S100 calcium binding protein A4 (S100A4), transcript variant 2, mRNA.	S100A4
ILMN_1717357	-1.6008	down	NM_004208.2	Homo sapiens apoptosis-inducing factor, mitochondrion-associated, 1 (AIFM1), nuclear gene encoding mitochondrial protein, transcript variant 1, mRNA.	AIFM1
ILMN_2091412	-1.60441	down	NM_001459.2	Homo sapiens fms-related tyrosine kinase 3 ligand (FLT3LG), mRNA.	FLT3LG
ILMN_1701441	-1.60705	down	NM_057159.2	Homo sapiens lysophosphatidic acid receptor 1 (LPAR1), transcript variant 2, mRNA.	LPAR1
ILMN_1763347	-1.61625	down	NM_006219.1	Homo sapiens phosphoinositide-3-kinase, catalytic, beta polypeptide (PIK3CB), mRNA.	PIK3CB
ILMN_1749078	-1.62107	down	NM_003255.4	Homo sapiens TIMP metallopeptidase inhibitor 2 (TIMP2), mRNA.	TIMP2
ILMN_1667260	-1.62243	down	NM_002746.1	Homo sapiens mitogen-activated protein kinase 3 (MAPK3), mRNA.	MAPK3
ILMN_2169152	-1.62469	down	NM_002727.2	Homo sapiens serglycin (SRGN), mRNA.	SRGN
ILMN_1695827	-1.62476	down	NM_001008709.1	Homo sapiens protein phosphatase 1, catalytic subunit, alpha isoform (PPP1CA), transcript variant 3, mRNA.	PPP1CA
ILMN_1742145	-1.62936	down	NM_012291.4	Homo sapiens extra spindle pole bodies homolog 1 (S. cerevisiae) (ESPL1), mRNA.	ESPL1
ILMN_1764096	-1.63	down	NM_004059.4	Homo sapiens cysteine conjugate-beta lyase, cytoplasmic (CCBL1), transcript variant 1, mRNA.	CCBL1
ILMN_2310814	-1.6346	down	NM_016841.2	Homo sapiens microtubule-associated protein tau (MAPT), transcript variant 4, mRNA.	MAPT
ILMN_1714730	-1.63621	down	NM_181803.1	Homo sapiens ubiquitin-conjugating enzyme E2C (UBE2C), transcript variant 6, mRNA.	UBE2C
ILMN_1778617	-1.63802	down	NM_001015891.1	Homo sapiens TAF9 RNA polymerase II, TATA box binding protein (TBP)-associated factor, 32kDa (TAF9), transcript variant 3, mRNA.	TAF9
ILMN_2347949	-1.64	down	NM_000402.3	Homo sapiens glucose-6-phosphate dehydrogenase (G6PD), transcript variant 1, mRNA.	G6PD
ILMN_1744210	-1.64103	down	NM_004168.1	Homo sapiens succinate dehydrogenase complex, subunit A, flavoprotein (Fp) (SDHA), nuclear gene encoding mitochondrial protein, mRNA.	SDHA
ILMN_1795561	-1.64273	down	NM_153498.2	Homo sapiens calcium/calmodulin-dependent protein kinase ID (CAMK1D), transcript variant 2, mRNA.	CAMK1D
ILMN_1789074	-1.64415	down	NM_005345.4	Homo sapiens heat shock 70kDa protein 1A (HSPA1A), mRNA.	HSPA1A
ILMN_1751561	-1.64765	down	NM_153498.2	Homo sapiens calcium/calmodulin-dependent protein kinase ID (CAMK1D), transcript variant 2, mRNA.	CAMK1D
ILMN_2414878	-1.65469	down	NM_001032221.1	Homo sapiens syntaxin binding protein 1 (STXBP1), transcript variant 2, mRNA.	STXBP1
ILMN_1654068	-1.65822	down	NM_198954.1	Homo sapiens nudix (nucleoside diphosphate linked moiety X)-type motif 1 (NUDT1), transcript variant 4B, mRNA.	NUDT1
ILMN_1809859	-1.66032	down	NM_007144.2	Homo sapiens polycomb group ring finger 2 (PCGF2), mRNA.	PCGF2
ILMN_1793831	-1.66802	down	NM_003789.3	Homo sapiens TNFRSF1A-associated via death domain (TRADD), mRNA.	TRADD
ILMN_1736015	-1.66855	down	NM_024900.3	Homo sapiens PHD finger protein 17 (PHF17), transcript variant S, mRNA.	PHF17
ILMN_1804735	-1.67553	down	NM_000071.1	Homo sapiens cystathionine-beta-synthase (CBS), mRNA.	CBS
ILMN_1778561	-1.67686	down	NM_003390.2	Homo sapiens WEE1 homolog (S. pombe) (WEE1), mRNA.	WEE1
ILMN_2149400	-1.67886	down	NM_020675.3	Homo sapiens SPC25, NDC80 kinetochore complex component, homolog (S. cerevisiae) (SPC25), mRNA.	SPC25
ILMN_2402341	-1.68114	down	NM_001040056.1	Homo sapiens mitogen-activated protein kinase 3 (MAPK3), transcript variant 2, mRNA.	MAPK3
ILMN_2066756	-1.68274	down	NM_017760.5	Homo sapiens non-SMC condensin II complex, subunit G2 (NCAPG2), mRNA.	NCAPG2
ILMN_2089329	-1.68365	down	NM_005842.2	Homo sapiens sprouty homolog 2 (Drosophila) (SPRY2), mRNA.	SPRY2
ILMN_2409451	-1.68658	down	NM_205842.1	Homo sapiens NCK-associated protein 1 (NCKAP1), transcript variant 2, mRNA.	NCKAP1
ILMN_1759232	-1.68836	down	NM_005544.1	Homo sapiens insulin receptor substrate 1 (IRS1), mRNA.	IRS1
ILMN_1803124	-1.68912	down	NM_001012271.1	Homo sapiens baculoviral IAP repeat-containing 5 (survivin) (BIRC5), transcript variant 3, mRNA.	BIRC5
ILMN_1702503	-1.69177	down	NM_000691.3	Homo sapiens aldehyde dehydrogenase 3 family, memberA1 (ALDH3A1), mRNA.	ALDH3A1
ILMN_1778401	-1.69252	down	NM_005514.5	Homo sapiens major histocompatibility complex, class I, B (HLA-B), mRNA.	HLA-B
ILMN_2301083	-1.69587	down	NM_181800.1	Homo sapiens ubiquitin-conjugating enzyme E2C (UBE2C), transcript variant 3, mRNA.	UBE2C
ILMN_1768110	-1.69772	down	NM_133646.2	Homo sapiens sterile alpha motif and leucine zipper containing kinase AZK (ZAK), transcript variant 2, mRNA.	ZAK
ILMN_1668134	-1.70097	down	NM_000561.2	Homo sapiens glutathione S-transferase M1 (GSTM1), transcript variant 1, mRNA.	GSTM1
ILMN_1660661	-1.70206	down	NM_030752.2	Homo sapiens t-complex 1 (TCP1), transcript variant 1, mRNA.	TCP1
ILMN_1719611	-1.70918	down	NM_001762.3	Homo sapiens chaperonin containing TCP1, subunit 6A (zeta 1) (CCT6A), transcript variant 1, mRNA.	CCT6A
ILMN_1787461	-1.70926	down	NM_004350.2	Homo sapiens runt-related transcription factor 3 (RUNX3), transcript variant 2, mRNA.	RUNX3
ILMN_1797786	-1.71131	down	NM_002969.3	Homo sapiens mitogen-activated protein kinase 12 (MAPK12), mRNA.	MAPK12
ILMN_2370091	-1.71291	down	NM_206917.1	Homo sapiens nerve growth factor receptor (TNFRSF16) associated protein 1 (NGFRAP1), transcript variant 1, mRNA.	NGFRAP1
ILMN_1762407	-1.7142	down	NM_031215.2	Homo sapiens Cdk5 and Abl enzyme substrate 2 (CABLES2), mRNA.	CABLES2
ILMN_2139035	-1.71585	down	NM_022900.3	Homo sapiens CAS1 domain containing 1 (CASD1), mRNA.	CASD1
ILMN_2389876	-1.71722	down	NM_015927.3	Homo sapiens transforming growth factor beta 1 induced transcript 1 (TGFB1I1), transcript variant 2, mRNA.	TGFB1I1
ILMN_1813028	-1.72064	down	NM_012117.1	Homo sapiens chromobox homolog 5 (HP1 alpha homolog, Drosophila) (CBX5), mRNA.	CBX5
ILMN_2119224	-1.72227	down	NM_014970.2	Homo sapiens kinesin-associated protein 3 (KIFAP3), mRNA.	KIFAP3
ILMN_1742981	-1.72379	down	NM_006009.2	Homo sapiens tubulin, alpha 1a (TUBA1A), mRNA.	TUBA1A
ILMN_1747911	-1.72435	down	NM_001786.2	Homo sapiens cell division cycle 2, G1 to S and G2 to M (CDC2), transcript variant 1, mRNA.	CDC2
ILMN_2339863	-1.72498	down	NM_016208.2	Homo sapiens vacuolar protein sorting 28 homolog (S. cerevisiae) (VPS28), transcript variant 1, mRNA.	VPS28
ILMN_1665559	-1.7251	down	NM_001798.2	Homo sapiens cyclin-dependent kinase 2 (CDK2), transcript variant 1, mRNA.	CDK2
ILMN_1806040	-1.73674	down	NM_001071.1	Homo sapiens thymidylate synthetase (TYMS), mRNA.	TYMS
ILMN_2086890	-1.73692	down	NM_001146.3	Homo sapiens angiopoietin 1 (ANGPT1), mRNA.	ANGPT1
ILMN_2349459	-1.7457	down	NM_001168.2	Homo sapiens baculoviral IAP repeat-containing 5 (survivin) (BIRC5), transcript variant 1, mRNA.	BIRC5
ILMN_2391861	-1.74883	down	NM_000561.2	Homo sapiens glutathione S-transferase M1 (GSTM1), transcript variant 1, mRNA.	GSTM1
ILMN_1712803	-1.74897	down	NM_031966.2	Homo sapiens cyclin B1 (CCNB1), mRNA.	CCNB1
ILMN_2265654	-1.74961	down	NM_181799.1	Homo sapiens ubiquitin-conjugating enzyme E2C (UBE2C), transcript variant 2, mRNA.	UBE2C
ILMN_1756126	-1.76271	down	NM_005861.2	Homo sapiens STIP1 homology and U-box containing protein 1 (STUB1), mRNA.	STUB1
ILMN_1798543	-1.76605	down	NM_004226.2	Homo sapiens serine/threonine kinase 17b (STK17B), mRNA.	STK17B
ILMN_1775182	-1.77091	down	NM_000637.2	Homo sapiens glutathione reductase (GSR), mRNA.	GSR
ILMN_1777564	-1.77172	down	NM_002358.2	Homo sapiens MAD2 mitotic arrest deficient-like 1 (yeast) (MAD2L1), mRNA.	MAD2L1
ILMN_1793598	-1.77172	down	NM_015957.1	Homo sapiens APAF1 interacting protein (APIP), mRNA.	APIP
ILMN_2395240	-1.7727	down	NM_007194.3	Homo sapiens CHK2 checkpoint homolog (S. pombe) (CHEK2), transcript variant 1, mRNA.	CHEK2
ILMN_2278235	-1.78222	down	NM_001012614.1	Homo sapiens C-terminal binding protein 1 (CTBP1), transcript variant 2, mRNA.	CTBP1
ILMN_1748883	-1.78948	down	NM_079421.2	Homo sapiens cyclin-dependent kinase inhibitor 2D (p19, inhibits CDK4) (CDKN2D), transcript variant 2, mRNA.	CDKN2D
ILMN_1698803	-1.79877	down	NM_016653.2	Homo sapiens sterile alpha motif and leucine zipper containing kinase AZK (ZAK), transcript variant 1, mRNA.	ZAK
ILMN_1710428	-1.80019	down	NM_001786.2	Homo sapiens cell division cycle 2, G1 to S and G2 to M (CDC2), transcript variant 1, mRNA.	CDC2
ILMN_2312194	-1.80585	down	NM_001914.2	Homo sapiens cytochrome b5 type A (microsomal) (CYB5A), transcript variant 2, mRNA.	CYB5A
ILMN_2201678	-1.80757	down	NM_007085.3	Homo sapiens follistatin-like 1 (FSTL1), mRNA.	FSTL1
ILMN_1805200	-1.80922	down	NM_001005336.1	Homo sapiens dynamin 1 (DNM1), transcript variant 2, mRNA.	DNM1
ILMN_1735045	-1.80965	down	NM_017436.4	Homo sapiens alpha 1,4-galactosyltransferase (globotriaosylceramide synthase) (A4GALT), mRNA.	A4GALT
ILMN_2393573	-1.81831	down	NM_007182.4	Homo sapiens Ras association (RalGDS/AF-6) domain family member 1 (RASSF1), transcript variant A, mRNA.	RASSF1
ILMN_1809364	-1.82551	down	NM_002527.3	Homo sapiens neurotrophin 3 (NTF3), mRNA.	NTF3
ILMN_1740900	-1.83155	down	NM_130851.1	Homo sapiens bone morphogenetic protein 4 (BMP4), transcript variant 3, mRNA.	BMP4
ILMN_1756071	-1.8342	down	NM_005928.1	Homo sapiens milk fat globule-EGF factor 8 protein (MFGE8), mRNA.	MFGE8
ILMN_1750062	-1.84111	down	NM_013261.3	Homo sapiens peroxisome proliferator-activated receptor gamma, coactivator 1 alpha (PPARGC1A), mRNA.	PPARGC1A
ILMN_2259119	-1.84695	down	NM_206962.1	Homo sapiens protein arginine methyltransferase 2 (PRMT2), transcript variant 1, mRNA.	PRMT2
ILMN_1786125	-1.84751	down	NM_001237.2	Homo sapiens cyclin A2 (CCNA2), mRNA.	CCNA2
ILMN_1767766	-1.84996	down	NM_181738.1	Homo sapiens peroxiredoxin 2 (PRDX2), nuclear gene encoding mitochondrial protein, transcript variant 3, mRNA.	PRDX2
ILMN_1729417	-1.85625	down	NM_005476.3	Homo sapiens glucosamine (UDP-N-acetyl)-2-epimerase/N-acetylmannosamine kinase (GNE), mRNA.	GNE
ILMN_1707308	-1.87138	down	NM_001099856.1	Homo sapiens inhibitor of kappa light polypeptide gene enhancer in B-cells, kinase gamma (IKBKG), transcript variant 2, mRNA.	IKBKG
ILMN_1653793	-1.8758	down	NM_002613.3	Homo sapiens 3-phosphoinositide dependent protein kinase-1 (PDPK1), transcript variant 1, mRNA.	PDPK1
ILMN_1765446	-1.87946	down	NM_001425.1	Homo sapiens epithelial membrane protein 3 (EMP3), mRNA.	EMP3
ILMN_1681081	-1.88731	down	NM_006412.3	Homo sapiens 1-acylglycerol-3-phosphate O-acyltransferase 2 (lysophosphatidic acid acyltransferase, beta) (AGPAT2), transcript variant 1, mRNA.	AGPAT2
ILMN_1729208	-1.89159	down	NM_206917.1	Homo sapiens nerve growth factor receptor (TNFRSF16) associated protein 1 (NGFRAP1), transcript variant 1, mRNA.	NGFRAP1
ILMN_1725260	-1.92917	down	NM_022809.2	Homo sapiens cell division cycle 25 homolog C (S. pombe) (CDC25C), transcript variant 2, mRNA.	CDC25C
ILMN_1689257	-1.93134	down	NM_001017405.1	Homo sapiens macrophage erythroblast attacher (MAEA), transcript variant 1, mRNA.	MAEA
ILMN_2407619	-1.93525	down	NM_001790.3	Homo sapiens cell division cycle 25 homolog C (S. pombe) (CDC25C), transcript variant 1, mRNA.	CDC25C
ILMN_1802411	-1.94511	down	NM_181501.1	Homo sapiens integrin, alpha 1 (ITGA1), mRNA.	ITGA1
ILMN_1744295	-1.94539	down	NM_058195.2	Homo sapiens cyclin-dependent kinase inhibitor 2A (melanoma, p16, inhibits CDK4) (CDKN2A), transcript variant 4, mRNA.	CDKN2A
ILMN_1807554	-1.95009	down	NM_172060.1	Homo sapiens eyes absent homolog 1 (Drosophila) (EYA1), transcript variant 1, mRNA.	EYA1
ILMN_1796962	-1.95039	down	NM_000945.3	Homo sapiens protein phosphatase 3 (formerly 2B), regulatory subunit B, alpha isoform (PPP3R1), mRNA.	PPP3R1
ILMN_2324421	-1.95744	down	NM_182743.1	Homo sapiens thioredoxin reductase 1 (TXNRD1), transcript variant 4, mRNA.	TXNRD1
ILMN_1662954	-1.96323	down	NM_006429.2	Homo sapiens chaperonin containing TCP1, subunit 7 (eta) (CCT7), transcript variant 1, mRNA.	CCT7
ILMN_1718977	-1.97633	down	NM_015675.2	Homo sapiens growth arrest and DNA-damage-inducible, beta (GADD45B), mRNA.	GADD45B
ILMN_1683239	-2.00703	down	NM_170713.2	Homo sapiens Ras association (RalGDS/AF-6) domain family member 1 (RASSF1), transcript variant C, mRNA.	RASSF1
ILMN_1700541	-2.01405	down	NM_001996.2	Homo sapiens fibulin 1 (FBLN1), transcript variant C, mRNA.	FBLN1
ILMN_2257432	-2.02776	down	NM_002875.2	Homo sapiens RAD51 homolog (RecA homolog, E. coli) (S. cerevisiae) (RAD51), transcript variant 1, mRNA.	RAD51
ILMN_1691861	-2.03303	down	NM_006712.3	Homo sapiens Fas-activated serine/threonine kinase (FASTK), transcript variant 1, mRNA.	FASTK
ILMN_2382829	-2.0576	down	NM_181738.1	Homo sapiens peroxiredoxin 2 (PRDX2), nuclear gene encoding mitochondrial protein, transcript variant 3, mRNA.	PRDX2
ILMN_1663640	-2.06821	down	NM_000240.2	Homo sapiens monoamine oxidase A (MAOA), nuclear gene encoding mitochondrial protein, mRNA.	MAOA
ILMN_1670325	-2.07894	down	NM_018242.2	Homo sapiens solute carrier family 47, member 1 (SLC47A1), mRNA.	SLC47A1
ILMN_2352609	-2.07934	down	NM_016821.1	Homo sapiens 8-oxoguanine DNA glycosylase (OGG1), nuclear gene encoding mitochondrial protein, transcript variant 2a, mRNA.	OGG1
ILMN_1663399	-2.08754	down	NM_003256.2	Homo sapiens TIMP metallopeptidase inhibitor 4 (TIMP4), mRNA.	TIMP4
ILMN_1755834	-2.09242	down	NM_004111.4	Homo sapiens flap structure-specific endonuclease 1 (FEN1), mRNA.	FEN1
ILMN_1672536	-2.10162	down	NM_006486.2	Homo sapiens fibulin 1 (FBLN1), transcript variant D, mRNA.	FBLN1
ILMN_1729281	-2.11482	down	NM_020126.3	Homo sapiens sphingosine kinase 2 (SPHK2), mRNA.	SPHK2
ILMN_2370872	-2.1159	down	NM_001009184.1	Homo sapiens glutamate receptor, ionotropic, N-methyl D-aspartate-associated protein 1 (glutamate binding) (GRINA), transcript variant 2, mRNA.	GRINA
ILMN_2294431	-2.12198	down	NM_001790.3	Homo sapiens cell division cycle 25 homolog C (S. pombe) (CDC25C), transcript variant 1, mRNA.	CDC25C
ILMN_1724480	-2.12681	down	NM_004655.2	Homo sapiens axin 2 (conductin, axil) (AXIN2), mRNA.	AXIN2
ILMN_1718565	-2.13014	down	NM_000076.1	Homo sapiens cyclin-dependent kinase inhibitor 1C (p57, Kip2) (CDKN1C), mRNA.	CDKN1C
ILMN_1797172	-2.14984	down	NM_001983.2	Homo sapiens excision repair cross-complementing rodent repair deficiency, complementation group 1 (includes overlapping antisense sequence) (ERCC1), transcript variant 2, mRNA.	ERCC1
ILMN_1801584	-2.16303	down	NM_003467.2	Homo sapiens chemokine (C-X-C motif) receptor 4 (CXCR4), transcript variant 2, mRNA.	CXCR4
ILMN_1663092	-2.18073	down	NM_006079.3	Homo sapiens Cbp/p300-interacting transactivator, with Glu/Asp-rich carboxy-terminal domain, 2 (CITED2), mRNA.	CITED2
ILMN_1802646	-2.22891	down	NM_004445.2	Homo sapiens EPH receptor B6 (EPHB6), mRNA.	EPHB6
ILMN_1747227	-2.24327	down	NM_000674.1	Homo sapiens adenosine A1 receptor (ADORA1), mRNA.	ADORA1
ILMN_1738816	-2.25311	down	NM_002015.3	Homo sapiens forkhead box O1 (FOXO1), mRNA.	FOXO1
ILMN_1777233	-2.32131	down	NM_004091.2	Homo sapiens E2F transcription factor 2 (E2F2), mRNA.	E2F2
ILMN_1711904	-2.36266	down	NM_031300.2	Homo sapiens MAX dimerization protein 3 (MXD3), mRNA.	MXD3
ILMN_2341595	-2.42655	down	NM_000899.3	Homo sapiens KIT ligand (KITLG), transcript variant b, mRNA.	KITLG
ILMN_1677723	-2.44334	down	NM_001146.3	Homo sapiens angiopoietin 1 (ANGPT1), mRNA.	ANGPT1
ILMN_1772910	-2.49226	down	NM_002048.1	Homo sapiens growth arrest-specific 1 (GAS1), mRNA.	GAS1
ILMN_1800512	-2.53329	down	NM_002133.1	Homo sapiens heme oxygenase (decycling) 1 (HMOX1), mRNA.	HMOX1
ILMN_1725193	-2.53763	down	NM_000597.2	Homo sapiens insulin-like growth factor binding protein 2, 36kDa (IGFBP2), mRNA.	IGFBP2
ILMN_1653443	-2.60888	down	NM_001798.2	Homo sapiens cyclin-dependent kinase 2 (CDK2), transcript variant 1, mRNA.	CDK2
ILMN_1785646	-2.64839	down	NM_153321.1	Homo sapiens peripheral myelin protein 22 (PMP22), transcript variant 2, mRNA.	PMP22
ILMN_1719433	-2.68635	down	NM_001766.3	Homo sapiens CD1d molecule (CD1D), mRNA.	CD1D
ILMN_1809456	-2.8406	down	NM_001842.3	Homo sapiens ciliary neurotrophic factor receptor (CNTFR), transcript variant 2, mRNA.	CNTFR
ILMN_2206746	-2.87218	down	NM_001711.3	Homo sapiens biglycan (BGN), mRNA.	BGN
ILMN_1722713	-2.93579	down	NM_006487.2	Homo sapiens fibulin 1 (FBLN1), transcript variant A, mRNA.	FBLN1
ILMN_1785891	-3.07792	down	NM_002742.2	Homo sapiens protein kinase D1 (PRKD1), mRNA.	PRKD1
ILMN_2062701	-3.08725	down	NM_002048.1	Homo sapiens growth arrest-specific 1 (GAS1), mRNA.	GAS1
ILMN_1656415	-3.08947	down	NM_078626.2	Homo sapiens cyclin-dependent kinase inhibitor 2C (p18, inhibits CDK4) (CDKN2C), transcript variant 2, mRNA.	CDKN2C
ILMN_1810864	-3.09596	down	NM_153321.1	Homo sapiens peripheral myelin protein 22 (PMP22), transcript variant 2, mRNA.	PMP22
ILMN_1694426	-3.1024	down	NM_004560.2	Homo sapiens receptor tyrosine kinase-like orphan receptor 2 (ROR2), mRNA.	ROR2
ILMN_1685625	-3.18899	down	NM_003355.2	Homo sapiens uncoupling protein 2 (mitochondrial, proton carrier) (UCP2), nuclear gene encoding mitochondrial protein, mRNA.	UCP2
ILMN_1784287	-3.25035	down	NM_003243.2	Homo sapiens transforming growth factor, beta receptor III (TGFBR3), mRNA.	TGFBR3
ILMN_1695354	-3.46202	down	NM_033503.3	Homo sapiens Bcl2 modifying factor (BMF), transcript variant 2, mRNA.	BMF
ILMN_2308338	-3.67664	down	NM_001003943.1	Homo sapiens Bcl2 modifying factor (BMF), transcript variant 4, mRNA.	BMF
ILMN_1708340	-3.74461	down	NM_004938.2	Homo sapiens death-associated protein kinase 1 (DAPK1), mRNA.	DAPK1
ILMN_1763359	-3.79444	down	XM_499343.2	PREDICTED: Homo sapiens paternally expressed 10 (PEG10), mRNA.	PEG10
ILMN_1808508	-3.83755	down	NM_000899.3	Homo sapiens KIT ligand (KITLG), transcript variant b, mRNA.	KITLG
ILMN_2396875	-3.85794	down	NM_001013398.1	Homo sapiens insulin-like growth factor binding protein 3 (IGFBP3), transcript variant 1, mRNA.	IGFBP3
ILMN_1727087	-4.04754	down	NM_000165.3	Homo sapiens gap junction protein, alpha 1, 43kDa (GJA1), mRNA.	GJA1
ILMN_1815057	-4.27924	down	NM_002609.3	Homo sapiens platelet-derived growth factor receptor, beta polypeptide (PDGFRB), mRNA.	PDGFRB
ILMN_2297626	-4.59126	down	NM_001040152.1	Homo sapiens paternally expressed 10 (PEG10), transcript variant 1, mRNA. XM_940378	PEG10
ILMN_1746085	-5.19261	down	NM_000598.4	Homo sapiens insulin-like growth factor binding protein 3 (IGFBP3), transcript variant 2, mRNA.	IGFBP3

## Sheet: CELL-TO-CELL SIGNAL. AND INTER.
PROBE_ID	Fold change(BEAS-PI3KCA-E545K vs BEAS-2B)	Regulation(BEAS-PI3KCA-E545K vs BEAS-2B)	Accession	Definition	Symbol
ILMN_1762899	18.3552	up	NM_001964.2	Homo sapiens early growth response 1 (EGR1), mRNA.	EGR1
ILMN_2184373	11.6374	up	NM_000584.2	Homo sapiens interleukin 8 (IL8), mRNA.	IL8
ILMN_1710284	9.29756	up	NM_005524.2	Homo sapiens hairy and enhancer of split 1, (Drosophila) (HES1), mRNA.	HES1
ILMN_1775501	8.34319	up	NM_000576.2	Homo sapiens interleukin 1, beta (IL1B), mRNA.	IL1B
ILMN_1688480	7.23729	up	NM_053056.2	Homo sapiens cyclin D1 (CCND1), mRNA.	CCND1
ILMN_2331231	6.48501	up	NM_032945.2	Homo sapiens tumor necrosis factor receptor superfamily, member 6b, decoy (TNFRSF6B), transcript variant M68C, mRNA.	TNFRSF6B
ILMN_1658483	6.00639	up	NM_000575.3	Homo sapiens interleukin 1, alpha (IL1A), mRNA.	IL1A
ILMN_1705750	5.41108	up	NM_004613.2	Homo sapiens transglutaminase 2 (C polypeptide, protein-glutamine-gamma-glutamyltransferase) (TGM2), transcript variant 1, mRNA.	TGM2
ILMN_1666733	5.04764	up	NM_000584.2	Homo sapiens interleukin 8 (IL8), mRNA.	IL8
ILMN_1803429	4.98629	up	NM_001001391.1	Homo sapiens CD44 molecule (Indian blood group) (CD44), transcript variant 4, mRNA.	CD44
ILMN_1699829	4.98078	up	NM_001901.1	Homo sapiens connective tissue growth factor (CTGF), mRNA.	CTGF
ILMN_1697733	4.93032	up	XM_001129442.1	PREDICTED: Homo sapiens cystatin E/M (CST6), mRNA.	CST6
ILMN_2115125	4.90446	up	NM_001901.2	Homo sapiens connective tissue growth factor (CTGF), mRNA.	CTGF
ILMN_2175912	4.66606	up	NM_000211.2	Homo sapiens integrin, beta 2 (complement component 3 receptor 3 and 4 subunit) (ITGB2), mRNA.	ITGB2
ILMN_1704294	4.63095	up	NM_001793.3	Homo sapiens cadherin 3, type 1, P-cadherin (placental) (CDH3), mRNA.	CDH3
ILMN_1701424	4.62525	up	NM_005562.1	Homo sapiens laminin, gamma 2 (LAMC2), transcript variant 1, mRNA.	LAMC2
ILMN_2121408	4.44427	up	NM_001945.1	Homo sapiens heparin-binding EGF-like growth factor (HBEGF), mRNA.	HBEGF
ILMN_2406035	4.37756	up	NM_198129.1	Homo sapiens laminin, alpha 3 (LAMA3), transcript variant 1, mRNA.	LAMA3
ILMN_1695590	4.15907	up	NM_000024.4	Homo sapiens adrenergic, beta-2-, receptor, surface (ADRB2), mRNA.	ADRB2
ILMN_1655468	3.9691	up	NM_001944.2	Homo sapiens desmoglein 3 (pemphigus vulgaris antigen) (DSG3), mRNA.	DSG3
ILMN_2331232	3.96267	up	NM_032945.2	Homo sapiens tumor necrosis factor receptor superfamily, member 6b, decoy (TNFRSF6B), transcript variant M68C, mRNA.	TNFRSF6B
ILMN_1793888	3.92583	up	NM_002639.3	Homo sapiens serpin peptidase inhibitor, clade B (ovalbumin), member 5 (SERPINB5), mRNA.	SERPINB5
ILMN_1654396	3.91675	up	NM_000211.1	Homo sapiens integrin, beta 2 (antigen CD18 (p95), lymphocyte function-associated antigen 1; macrophage antigen 1 (mac-1) beta subunit) (ITGB2), mRNA.	ITGB2
ILMN_1698666	3.85798	up	NM_001323.2	Homo sapiens cystatin E/M (CST6), mRNA.	CST6
ILMN_1733811	3.81678	up	NM_002230.1	Homo sapiens junction plakoglobin (JUP), transcript variant 1, mRNA.	JUP
ILMN_1680618	3.49041	up	NM_002467.3	Homo sapiens v-myc myelocytomatosis viral oncogene homolog (avian) (MYC), mRNA.	MYC
ILMN_1688892	3.48545	up	NM_198129.1	Homo sapiens laminin, alpha 3 (LAMA3), transcript variant 1, mRNA.	LAMA3
ILMN_2059549	3.38837	up	NM_003177.3	Homo sapiens spleen tyrosine kinase (SYK), mRNA.	SYK
ILMN_1699651	3.35949	up	NM_000600.1	Homo sapiens interleukin 6 (interferon, beta 2) (IL6), mRNA.	IL6
ILMN_1805466	3.33331	up	NM_000346.2	Homo sapiens SRY (sex determining region Y)-box 9 (campomelic dysplasia, autosomal sex-reversal) (SOX9), mRNA.	SOX9
ILMN_1770940	3.11479	up	NM_004360.2	Homo sapiens cadherin 1, type 1, E-cadherin (epithelial) (CDH1), mRNA.	CDH1
ILMN_2334210	3.00533	up	NM_001005619.1	Homo sapiens integrin, beta 4 (ITGB4), transcript variant 2, mRNA.	ITGB4
ILMN_2110908	2.97965	up	NM_002467.3	Homo sapiens v-myc myelocytomatosis viral oncogene homolog (avian) (MYC), mRNA.	MYC
ILMN_2150851	2.94138	up	NM_002575.1	Homo sapiens serpin peptidase inhibitor, clade B (ovalbumin), member 2 (SERPINB2), mRNA.	SERPINB2
ILMN_1699354	2.93147	up	NM_004431.2	Homo sapiens EPH receptor A2 (EPHA2), mRNA.	EPHA2
ILMN_1794501	2.86447	up	NM_005329.2	Homo sapiens hyaluronan synthase 3 (HAS3), transcript variant 1, mRNA.	HAS3
ILMN_1679267	2.85751	up	NM_198951.1	Homo sapiens transglutaminase 2 (C polypeptide, protein-glutamine-gamma-glutamyltransferase) (TGM2), transcript variant 2, mRNA.	TGM2
ILMN_2062468	2.83256	up	NM_001553.1	Homo sapiens insulin-like growth factor binding protein 7 (IGFBP7), mRNA.	IGFBP7
ILMN_2188264	2.78802	up	NM_001554.3	Homo sapiens cysteine-rich, angiogenic inducer, 61 (CYR61), mRNA.	CYR61
ILMN_2404063	2.73667	up	NM_201414.1	Homo sapiens amyloid beta (A4) precursor protein (peptidase nexin-II, Alzheimer disease) (APP), transcript variant 3, mRNA.	APP
ILMN_1751161	2.63248	up	NM_000094.2	Homo sapiens collagen, type VII, alpha 1 (epidermolysis bullosa, dystrophic, dominant and recessive) (COL7A1), mRNA.	COL7A1
ILMN_1686116	2.62321	up	NM_003246.2	Homo sapiens thrombospondin 1 (THBS1), mRNA.	THBS1
ILMN_1719759	2.60686	up	NM_002160.2	Homo sapiens tenascin C (hexabrachion) (TNC), mRNA.	TNC
ILMN_1722872	2.57902	up	NM_002473.3	Homo sapiens myosin, heavy chain 9, non-muscle (MYH9), mRNA.	MYH9
ILMN_1721703	2.57203	up	NM_002687.3	Homo sapiens pinin, desmosome associated protein (PNN), mRNA.	PNN
ILMN_2309848	2.53801	up	NM_014164.4	Homo sapiens FXYD domain containing ion transport regulator 5 (FXYD5), transcript variant 2, mRNA.	FXYD5
ILMN_1709795	2.47968	up	NM_002872.3	Homo sapiens ras-related C3 botulinum toxin substrate 2 (rho family, small GTP binding protein Rac2) (RAC2), mRNA.	RAC2
ILMN_2184184	2.46498	up	NM_000700.1	Homo sapiens annexin A1 (ANXA1), mRNA.	ANXA1
ILMN_1797009	2.46013	up	NM_001993.2	Homo sapiens coagulation factor III (thromboplastin, tissue factor) (F3), mRNA.	F3
ILMN_1815308	2.40585	up	NM_001006946.1	Homo sapiens syndecan 1 (SDC1), transcript variant 1, mRNA.	SDC1
ILMN_2087702	2.35196	up	NM_002473.3	Homo sapiens myosin, heavy chain 9, non-muscle (MYH9), mRNA.	MYH9
ILMN_2404065	2.3402	up	NM_201414.1	Homo sapiens amyloid beta (A4) precursor protein (peptidase nexin-II, Alzheimer disease) (APP), transcript variant 3, mRNA.	APP
ILMN_1661825	2.32183	up	NM_003823.2	Homo sapiens tumor necrosis factor receptor superfamily, member 6b, decoy (TNFRSF6B), transcript variant M68E, mRNA.	TNFRSF6B
ILMN_2189027	2.3121	up	NM_006033.2	Homo sapiens lipase, endothelial (LIPG), mRNA.	LIPG
ILMN_1769201	2.29003	up	NM_004433.3	Homo sapiens E74-like factor 3 (ets domain transcription factor, epithelial-specific ) (ELF3), mRNA.	ELF3
ILMN_1704286	2.21794	up	NM_144779.1	Homo sapiens FXYD domain containing ion transport regulator 5 (FXYD5), transcript variant 1, mRNA.	FXYD5
ILMN_2317543	2.1847	up	NM_001005731.1	Homo sapiens integrin, beta 4 (ITGB4), transcript variant 3, mRNA.	ITGB4
ILMN_2129572	2.17991	up	NM_001993.2	Homo sapiens coagulation factor III (thromboplastin, tissue factor) (F3), mRNA.	F3
ILMN_2089167	2.17731	up	NM_014578.2	Homo sapiens ras homolog gene family, member D (RHOD), mRNA.	RHOD
ILMN_2348788	2.15775	up	NM_001001392.1	Homo sapiens CD44 molecule (Indian blood group) (CD44), transcript variant 5, mRNA.	CD44
ILMN_2366864	2.15542	up	NM_021991.1	Homo sapiens junction plakoglobin (JUP), transcript variant 2, mRNA.	JUP
ILMN_1663866	2.1517	up	NM_000358.1	Homo sapiens transforming growth factor, beta-induced, 68kDa (TGFBI), mRNA.	TGFBI
ILMN_1671703	2.13875	up	NM_001613.1	Homo sapiens actin, alpha 2, smooth muscle, aorta (ACTA2), mRNA.	ACTA2
ILMN_1685397	2.04079	up	NM_002204.1	Homo sapiens integrin, alpha 3 (antigen CD49C, alpha 3 subunit of VLA-3 receptor) (ITGA3), transcript variant a, mRNA.	ITGA3
ILMN_1653824	2.00907	up	NM_005562.1	Homo sapiens laminin, gamma 2 (LAMC2), transcript variant 1, mRNA.	LAMC2
ILMN_1689037	1.99721	up	NM_006033.2	Homo sapiens lipase, endothelial (LIPG), mRNA.	LIPG
ILMN_2392274	1.96796	up	NM_001024844.1	Homo sapiens CD82 molecule (CD82), transcript variant 2, mRNA.	CD82
ILMN_1706519	1.95468	up	NM_018891.1	Homo sapiens laminin, gamma 2 (LAMC2), transcript variant 2, mRNA.	LAMC2
ILMN_2228162	1.89489	up	NM_005557.2	Homo sapiens keratin 16 (focal non-epidermolytic palmoplantar keratoderma) (KRT16), mRNA.	KRT16
ILMN_1682636	1.8873	up	NM_002089.3	Homo sapiens chemokine (C-X-C motif) ligand 2 (CXCL2), mRNA.	CXCL2
ILMN_1701461	1.8758	up	NM_000362.4	Homo sapiens TIMP metallopeptidase inhibitor 3 (Sorsby fundus dystrophy, pseudoinflammatory) (TIMP3), mRNA.	TIMP3
ILMN_1687301	1.87023	up	NM_004385.2	Homo sapiens versican (VCAN), mRNA.	VCAN
ILMN_1741970	1.85725	up	NM_002230.1	Homo sapiens junction plakoglobin (JUP), transcript variant 1, mRNA.	JUP
ILMN_1762561	1.84741	up	NM_003561.1	Homo sapiens phospholipase A2, group X (PLA2G10), mRNA.	PLA2G10
ILMN_1665792	1.84522	up	NM_002203.3	Homo sapiens integrin, alpha 2 (CD49B, alpha 2 subunit of VLA-2 receptor) (ITGA2), mRNA.	ITGA2
ILMN_2150856	1.8429	up	NM_002575.1	Homo sapiens serpin peptidase inhibitor, clade B (ovalbumin), member 2 (SERPINB2), mRNA.	SERPINB2
ILMN_1726245	1.82387	up	NM_001024847.2	Homo sapiens transforming growth factor, beta receptor II (70/80kDa) (TGFBR2), transcript variant 1, mRNA.	TGFBR2
ILMN_1678842	1.80962	up	NM_003247.2	Homo sapiens thrombospondin 2 (THBS2), mRNA.	THBS2
ILMN_1781155	1.80598	up	NM_002350.1	Homo sapiens v-yes-1 Yamaguchi sarcoma viral related oncogene homolog (LYN), mRNA.	LYN
ILMN_1704196	1.78682	up	NM_001943.2	Homo sapiens desmoglein 2 (DSG2), mRNA.	DSG2
ILMN_1725534	1.75244	up	NM_004924.3	Homo sapiens actinin, alpha 4 (ACTN4), mRNA.	ACTN4
ILMN_1758146	1.74864	up	NM_001040023.1	Homo sapiens signal-regulatory protein alpha (SIRPA), transcript variant 2, mRNA.	SIRPA
ILMN_1691376	1.74315	up	NM_000214.1	Homo sapiens jagged 1 (Alagille syndrome) (JAG1), mRNA.	JAG1
ILMN_1796755	1.73205	up	NM_002213.3	Homo sapiens integrin, beta 5 (ITGB5), mRNA. XM_944688 XM_944693	ITGB5
ILMN_1668374	1.71776	up	NM_002213.3	Homo sapiens integrin, beta 5 (ITGB5), mRNA. XM_944688 XM_944693	ITGB5
ILMN_1724941	1.71214	up	NM_022842.3	Homo sapiens CUB domain containing protein 1 (CDCP1), transcript variant 1, mRNA.	CDCP1
ILMN_2311166	1.69891	up	NM_002213.3	Homo sapiens integrin, beta 5 (ITGB5), mRNA. XM_944688 XM_944693	ITGB5
ILMN_1758731	1.67606	up	NM_000775.2	Homo sapiens cytochrome P450, family 2, subfamily J, polypeptide 2 (CYP2J2), mRNA.	CYP2J2
ILMN_1657234	1.6686	up	NM_004591.1	Homo sapiens chemokine (C-C motif) ligand 20 (CCL20), mRNA.	CCL20
ILMN_1654563	1.65961	up	NM_004429.3	Homo sapiens ephrin-B1 (EFNB1), mRNA.	EFNB1
ILMN_2384241	1.64739	up	NM_001024847.1	Homo sapiens transforming growth factor, beta receptor II (70/80kDa) (TGFBR2), transcript variant 1, mRNA.	TGFBR2
ILMN_1747251	1.63117	up	NM_181657.1	Homo sapiens leukotriene B4 receptor (LTB4R), mRNA.	LTB4R
ILMN_1787919	1.61576	up	NM_013327.3	Homo sapiens parvin, beta (PARVB), transcript variant 2, mRNA.	PARVB
ILMN_1724789	1.60879	up	NM_000611.4	Homo sapiens CD59 molecule, complement regulatory protein (CD59), transcript variant 2, mRNA.	CD59
ILMN_1715175	1.60596	up	NM_000245.2	Homo sapiens met proto-oncogene (hepatocyte growth factor receptor) (MET), mRNA.	MET
ILMN_2398159	1.59726	up	NM_013253.4	Homo sapiens dickkopf homolog 3 (Xenopus laevis) (DKK3), transcript variant 2, mRNA.	DKK3
ILMN_1660341	1.5826	up	NM_002337.1	Homo sapiens low density lipoprotein receptor-related protein associated protein 1 (LRPAP1), mRNA.	LRPAP1
ILMN_2321416	1.57067	up	NM_005219.3	Homo sapiens diaphanous homolog 1 (Drosophila) (DIAPH1), transcript variant 1, mRNA.	DIAPH1
ILMN_2374340	1.57018	up	NM_001005376.1	Homo sapiens plasminogen activator, urokinase receptor (PLAUR), transcript variant 2, mRNA.	PLAUR
ILMN_1766221	1.56853	up	NM_001497.2	Homo sapiens UDP-Gal:betaGlcNAc beta 1,4- galactosyltransferase, polypeptide 1 (B4GALT1), mRNA.	B4GALT1
ILMN_1661554	1.56622	up	NM_005219.2	Homo sapiens diaphanous homolog 1 (Drosophila) (DIAPH1), mRNA.	DIAPH1
ILMN_1710482	1.56448	up	NM_001642.1	Homo sapiens amyloid beta (A4) precursor-like protein 2 (APLP2), mRNA.	APLP2
ILMN_2359287	1.56168	up	NM_000210.2	Homo sapiens integrin, alpha 6 (ITGA6), transcript variant 2, mRNA.	ITGA6
ILMN_1691508	1.55415	up	NM_001005376.1	Homo sapiens plasminogen activator, urokinase receptor (PLAUR), transcript variant 2, mRNA.	PLAUR
ILMN_1704753	1.54803	up	NM_001430.3	Homo sapiens endothelial PAS domain protein 1 (EPAS1), mRNA.	EPAS1
ILMN_1698732	1.54802	up	NM_016081.3	Homo sapiens palladin, cytoskeletal associated protein (PALLD), mRNA.	PALLD
ILMN_1666076	1.54068	up	NM_015320.2	Homo sapiens Rho guanine nucleotide exchange factor (GEF) 4 (ARHGEF4), transcript variant 1, mRNA.	ARHGEF4
ILMN_1778457	1.53265	up	NM_001562.2	Homo sapiens interleukin 18 (interferon-gamma-inducing factor) (IL18), mRNA.	IL18
ILMN_1670398	1.5313	up	NM_004327.3	Homo sapiens breakpoint cluster region (BCR), transcript variant 1, mRNA.	BCR
ILMN_1773389	1.52353	up	NM_182676.1	Homo sapiens phospholipid transfer protein (PLTP), transcript variant 2, mRNA.	PLTP
ILMN_2372974	1.52307	up	NM_080792.2	Homo sapiens signal-regulatory protein alpha (SIRPA), transcript variant 3, mRNA.	SIRPA
ILMN_1815673	1.50843	up	NM_015881.5	Homo sapiens dickkopf homolog 3 (Xenopus laevis) (DKK3), transcript variant 1, mRNA.	DKK3
ILMN_1738725	1.50502	up	NM_002309.2	Homo sapiens leukemia inhibitory factor (cholinergic differentiation factor) (LIF), mRNA.	LIF
ILMN_2261076	-1.55632	down	NM_006403.2	Homo sapiens neural precursor cell expressed, developmentally down-regulated 9 (NEDD9), transcript variant 1, mRNA.	NEDD9
ILMN_1661589	-1.55669	down	NM_139029.1	Homo sapiens CD151 molecule (Raph blood group) (CD151), transcript variant 4, mRNA.	CD151
ILMN_1734205	-1.56388	down	NM_170712.1	Homo sapiens Ras association (RalGDS/AF-6) domain family 1 (RASSF1), transcript variant B, mRNA.	RASSF1
ILMN_1682930	-1.57735	down	NM_006747.2	Homo sapiens signal-induced proliferation-associated gene 1 (SIPA1), transcript variant 2, mRNA.	SIPA1
ILMN_1701998	-1.62958	down	NM_198595.2	Homo sapiens actin filament associated protein 1 (AFAP1), transcript variant 2, mRNA.	AFAP1
ILMN_2344007	-1.66245	down	NM_001009182.1	Homo sapiens survival of motor neuron protein interacting protein 1 (SIP1), transcript variant beta, mRNA.	SIP1
ILMN_1779017	-1.66728	down	NM_000508.3	Homo sapiens fibrinogen alpha chain (FGA), transcript variant alpha-E, mRNA.	FGA
ILMN_1759232	-1.68836	down	NM_005544.1	Homo sapiens insulin receptor substrate 1 (IRS1), mRNA.	IRS1
ILMN_2086890	-1.73692	down	NM_001146.3	Homo sapiens angiopoietin 1 (ANGPT1), mRNA.	ANGPT1
ILMN_2337336	-1.73879	down	NM_001042724.1	Homo sapiens poliovirus receptor-related 2 (herpesvirus entry mediator B) (PVRL2), transcript variant delta, mRNA.	PVRL2
ILMN_2408683	-1.74847	down	NM_177414.1	Homo sapiens phosphatidic acid phosphatase type 2B (PPAP2B), transcript variant 2, mRNA.	PPAP2B
ILMN_1777564	-1.77172	down	NM_002358.2	Homo sapiens MAD2 mitotic arrest deficient-like 1 (yeast) (MAD2L1), mRNA.	MAD2L1
ILMN_1689976	-1.78991	down	NM_005711.3	Homo sapiens EGF-like repeats and discoidin I-like domains 3 (EDIL3), mRNA.	EDIL3
ILMN_1656487	-1.81357	down	NM_021871.2	Homo sapiens fibrinogen alpha chain (FGA), transcript variant alpha, mRNA.	FGA
ILMN_2393573	-1.81831	down	NM_007182.4	Homo sapiens Ras association (RalGDS/AF-6) domain family member 1 (RASSF1), transcript variant A, mRNA.	RASSF1
ILMN_1664176	-1.82295	down	NM_006329.2	Homo sapiens fibulin 5 (FBLN5), mRNA.	FBLN5
ILMN_1740900	-1.83155	down	NM_130851.1	Homo sapiens bone morphogenetic protein 4 (BMP4), transcript variant 3, mRNA.	BMP4
ILMN_1767766	-1.84996	down	NM_181738.1	Homo sapiens peroxiredoxin 2 (PRDX2), nuclear gene encoding mitochondrial protein, transcript variant 3, mRNA.	PRDX2
ILMN_1779547	-1.88368	down	NM_006665.2	Homo sapiens heparanase (HPSE), mRNA.	HPSE
ILMN_1689257	-1.93134	down	NM_001017405.1	Homo sapiens macrophage erythroblast attacher (MAEA), transcript variant 1, mRNA.	MAEA
ILMN_1802411	-1.94511	down	NM_181501.1	Homo sapiens integrin, alpha 1 (ITGA1), mRNA.	ITGA1
ILMN_1744295	-1.94539	down	NM_058195.2	Homo sapiens cyclin-dependent kinase inhibitor 2A (melanoma, p16, inhibits CDK4) (CDKN2A), transcript variant 4, mRNA.	CDKN2A
ILMN_2092850	-1.95834	down	NM_006665.3	Homo sapiens heparanase (HPSE), mRNA.	HPSE
ILMN_1683239	-2.00703	down	NM_170713.2	Homo sapiens Ras association (RalGDS/AF-6) domain family member 1 (RASSF1), transcript variant C, mRNA.	RASSF1
ILMN_2382829	-2.0576	down	NM_181738.1	Homo sapiens peroxiredoxin 2 (PRDX2), nuclear gene encoding mitochondrial protein, transcript variant 3, mRNA.	PRDX2
ILMN_1801584	-2.16303	down	NM_003467.2	Homo sapiens chemokine (C-X-C motif) receptor 4 (CXCR4), transcript variant 2, mRNA.	CXCR4
ILMN_2223941	-2.16912	down	NM_006329.2	Homo sapiens fibulin 5 (FBLN5), mRNA.	FBLN5
ILMN_1747227	-2.24327	down	NM_000674.1	Homo sapiens adenosine A1 receptor (ADORA1), mRNA.	ADORA1
ILMN_2341595	-2.42655	down	NM_000899.3	Homo sapiens KIT ligand (KITLG), transcript variant b, mRNA.	KITLG
ILMN_1677723	-2.44334	down	NM_001146.3	Homo sapiens angiopoietin 1 (ANGPT1), mRNA.	ANGPT1
ILMN_2388800	-2.51628	down	NM_003713.3	Homo sapiens phosphatidic acid phosphatase type 2B (PPAP2B), transcript variant 1, mRNA.	PPAP2B
ILMN_2206746	-2.87218	down	NM_001711.3	Homo sapiens biglycan (BGN), mRNA.	BGN
ILMN_1808508	-3.83755	down	NM_000899.3	Homo sapiens KIT ligand (KITLG), transcript variant b, mRNA.	KITLG
ILMN_2371280	-4.57949	down	NM_172313.1	Homo sapiens colony stimulating factor 3 receptor (granulocyte) (CSF3R), transcript variant 4, mRNA.	CSF3R
ILMN_2315044	-9.58733	down	NM_000509.4	Homo sapiens fibrinogen gamma chain (FGG), transcript variant gamma-A, mRNA.	FGG

## Sheet: CELLULAR MOVEMENT
PROBE_ID	Fold change (BEAS-PI3KCA-E545K vs BEAS-2B)	Regulation(BEAS-PI3KCA-E545K vs BEAS-2B)	Accession	Definition	Symbol
ILMN_1762899	18.3552	up	NM_001964.2	Homo sapiens early growth response 1 (EGR1), mRNA.	EGR1
ILMN_2184373	11.6374	up	NM_000584.2	Homo sapiens interleukin 8 (IL8), mRNA.	IL8
ILMN_1692223	8.75516	up	NM_005564.3	Homo sapiens lipocalin 2 (LCN2), mRNA.	LCN2
ILMN_1775501	8.34319	up	NM_000576.2	Homo sapiens interleukin 1, beta (IL1B), mRNA.	IL1B
ILMN_1715684	7.65626	up	NM_000228.2	Homo sapiens laminin, beta 3 (LAMB3), transcript variant 1, mRNA.	LAMB3
ILMN_1707727	7.50221	up	NM_139314.1	Homo sapiens angiopoietin-like 4 (ANGPTL4), transcript variant 1, mRNA.	ANGPTL4
ILMN_1688480	7.23729	up	NM_053056.2	Homo sapiens cyclin D1 (CCND1), mRNA.	CCND1
ILMN_1739222	6.98052	up	NM_004454.1	Homo sapiens ets variant gene 5 (ets-related molecule) (ETV5), mRNA.	ETV5
ILMN_2331231	6.48501	up	NM_032945.2	Homo sapiens tumor necrosis factor receptor superfamily, member 6b, decoy (TNFRSF6B), transcript variant M68C, mRNA.	TNFRSF6B
ILMN_2188862	6.03283	up	NM_004864.1	Homo sapiens growth differentiation factor 15 (GDF15), mRNA.	GDF15
ILMN_1658483	6.00639	up	NM_000575.3	Homo sapiens interleukin 1, alpha (IL1A), mRNA.	IL1A
ILMN_1725852	5.43236	up	NM_005978.3	Homo sapiens S100 calcium binding protein A2 (S100A2), mRNA.	S100A2
ILMN_1705750	5.41108	up	NM_004613.2	Homo sapiens transglutaminase 2 (C polypeptide, protein-glutamine-gamma-glutamyltransferase) (TGM2), transcript variant 1, mRNA.	TGM2
ILMN_2052208	5.39402	up	NM_001924.2	Homo sapiens growth arrest and DNA-damage-inducible, alpha (GADD45A), mRNA.	GADD45A
ILMN_1666733	5.04764	up	NM_000584.2	Homo sapiens interleukin 8 (IL8), mRNA.	IL8
ILMN_1803429	4.98629	up	NM_001001391.1	Homo sapiens CD44 molecule (Indian blood group) (CD44), transcript variant 4, mRNA.	CD44
ILMN_1699829	4.98078	up	NM_001901.1	Homo sapiens connective tissue growth factor (CTGF), mRNA.	CTGF
ILMN_1697733	4.93032	up	XM_001129442.1	PREDICTED: Homo sapiens cystatin E/M (CST6), mRNA.	CST6
ILMN_2115125	4.90446	up	NM_001901.2	Homo sapiens connective tissue growth factor (CTGF), mRNA.	CTGF
ILMN_1801216	4.81135	up	NM_005980.2	Homo sapiens S100 calcium binding protein P (S100P), mRNA.	S100P
ILMN_2175912	4.66606	up	NM_000211.2	Homo sapiens integrin, beta 2 (complement component 3 receptor 3 and 4 subunit) (ITGB2), mRNA.	ITGB2
ILMN_1701424	4.62525	up	NM_005562.1	Homo sapiens laminin, gamma 2 (LAMC2), transcript variant 1, mRNA.	LAMC2
ILMN_1694075	4.50114	up	NM_001924.2	Homo sapiens growth arrest and DNA-damage-inducible, alpha (GADD45A), mRNA.	GADD45A
ILMN_2121408	4.44427	up	NM_001945.1	Homo sapiens heparin-binding EGF-like growth factor (HBEGF), mRNA.	HBEGF
ILMN_2406035	4.37756	up	NM_198129.1	Homo sapiens laminin, alpha 3 (LAMA3), transcript variant 1, mRNA.	LAMA3
ILMN_1695590	4.15907	up	NM_000024.4	Homo sapiens adrenergic, beta-2-, receptor, surface (ADRB2), mRNA.	ADRB2
ILMN_2149164	4.07608	up	NM_003012.3	Homo sapiens secreted frizzled-related protein 1 (SFRP1), mRNA.	SFRP1
ILMN_2331232	3.96267	up	NM_032945.2	Homo sapiens tumor necrosis factor receptor superfamily, member 6b, decoy (TNFRSF6B), transcript variant M68C, mRNA.	TNFRSF6B
ILMN_1654396	3.91675	up	NM_000211.1	Homo sapiens integrin, beta 2 (antigen CD18 (p95), lymphocyte function-associated antigen 1; macrophage antigen 1 (mac-1) beta subunit) (ITGB2), mRNA.	ITGB2
ILMN_1698666	3.85798	up	NM_001323.2	Homo sapiens cystatin E/M (CST6), mRNA.	CST6
ILMN_1733811	3.81678	up	NM_002230.1	Homo sapiens junction plakoglobin (JUP), transcript variant 1, mRNA.	JUP
ILMN_1678143	3.78921	up	NM_001175.4	Homo sapiens Rho GDP dissociation inhibitor (GDI) beta (ARHGDIB), mRNA.	ARHGDIB
ILMN_1663042	3.50774	up	NM_002999.2	Homo sapiens syndecan 4 (SDC4), mRNA.	SDC4
ILMN_1680618	3.49041	up	NM_002467.3	Homo sapiens v-myc myelocytomatosis viral oncogene homolog (avian) (MYC), mRNA.	MYC
ILMN_1688892	3.48545	up	NM_198129.1	Homo sapiens laminin, alpha 3 (LAMA3), transcript variant 1, mRNA.	LAMA3
ILMN_2059549	3.38837	up	NM_003177.3	Homo sapiens spleen tyrosine kinase (SYK), mRNA.	SYK
ILMN_1699651	3.35949	up	NM_000600.1	Homo sapiens interleukin 6 (interferon, beta 2) (IL6), mRNA.	IL6
ILMN_1744381	3.35524	up	NM_000602.1	Homo sapiens serpin peptidase inhibitor, clade E (nexin, plasminogen activator inhibitor type 1), member 1 (SERPINE1), mRNA.	SERPINE1
ILMN_2219002	3.35228	up	NM_005554.3	Homo sapiens keratin 6A (KRT6A), mRNA.	KRT6A
ILMN_1753830	3.33897	up	NM_001986.1	Homo sapiens ets variant gene 4 (E1A enhancer binding protein, E1AF) (ETV4), mRNA.	ETV4
ILMN_1724832	3.30341	up	NM_021220.2	Homo sapiens ovo-like 2 (Drosophila) (OVOL2), mRNA.	OVOL2
ILMN_2410612	3.25018	up	NM_017579.1	Homo sapiens deleted in malignant brain tumors 1 (DMBT1), transcript variant 3, mRNA.	DMBT1
ILMN_1770940	3.11479	up	NM_004360.2	Homo sapiens cadherin 1, type 1, E-cadherin (epithelial) (CDH1), mRNA.	CDH1
ILMN_2341661	3.05415	up	NM_001986.2	Homo sapiens ets variant gene 4 (E1A enhancer binding protein, E1AF) (ETV4), transcript variant 1, mRNA.	ETV4
ILMN_2334210	3.00533	up	NM_001005619.1	Homo sapiens integrin, beta 4 (ITGB4), transcript variant 2, mRNA.	ITGB4
ILMN_2110908	2.97965	up	NM_002467.3	Homo sapiens v-myc myelocytomatosis viral oncogene homolog (avian) (MYC), mRNA.	MYC
ILMN_2086105	2.94141	up	NM_030964.2	Homo sapiens sprouty homolog 4 (Drosophila) (SPRY4), mRNA.	SPRY4
ILMN_2150851	2.94138	up	NM_002575.1	Homo sapiens serpin peptidase inhibitor, clade B (ovalbumin), member 2 (SERPINB2), mRNA.	SERPINB2
ILMN_1699354	2.93147	up	NM_004431.2	Homo sapiens EPH receptor A2 (EPHA2), mRNA.	EPHA2
ILMN_1794501	2.86447	up	NM_005329.2	Homo sapiens hyaluronan synthase 3 (HAS3), transcript variant 1, mRNA.	HAS3
ILMN_1679267	2.85751	up	NM_198951.1	Homo sapiens transglutaminase 2 (C polypeptide, protein-glutamine-gamma-glutamyltransferase) (TGM2), transcript variant 2, mRNA.	TGM2
ILMN_1738552	2.8353	up	NM_004172.3	Homo sapiens solute carrier family 1 (glial high affinity glutamate transporter), member 3 (SLC1A3), mRNA.	SLC1A3
ILMN_2188264	2.78802	up	NM_001554.3	Homo sapiens cysteine-rich, angiogenic inducer, 61 (CYR61), mRNA.	CYR61
ILMN_1682775	2.77305	up	NM_001955.2	Homo sapiens endothelin 1 (EDN1), mRNA.	EDN1
ILMN_1805175	2.7507	up	NM_001099691.1	Homo sapiens transforming growth factor, alpha (TGFA), transcript variant 2, mRNA.	TGFA
ILMN_2404063	2.73667	up	NM_201414.1	Homo sapiens amyloid beta (A4) precursor protein (peptidase nexin-II, Alzheimer disease) (APP), transcript variant 3, mRNA.	APP
ILMN_1673113	2.68821	up	NM_005242.3	Homo sapiens coagulation factor II (thrombin) receptor-like 1 (F2RL1), mRNA.	F2RL1
ILMN_2083946	2.63871	up	NM_003236.1	Homo sapiens transforming growth factor, alpha (TGFA), mRNA.	TGFA
ILMN_1751161	2.63248	up	NM_000094.2	Homo sapiens collagen, type VII, alpha 1 (epidermolysis bullosa, dystrophic, dominant and recessive) (COL7A1), mRNA.	COL7A1
ILMN_1686116	2.62321	up	NM_003246.2	Homo sapiens thrombospondin 1 (THBS1), mRNA.	THBS1
ILMN_1719759	2.60686	up	NM_002160.2	Homo sapiens tenascin C (hexabrachion) (TNC), mRNA.	TNC
ILMN_1722872	2.57902	up	NM_002473.3	Homo sapiens myosin, heavy chain 9, non-muscle (MYH9), mRNA.	MYH9
ILMN_2082585	2.56153	up	NM_003068.3	Homo sapiens snail homolog 2 (Drosophila) (SNAI2), mRNA.	SNAI2
ILMN_1709795	2.47968	up	NM_002872.3	Homo sapiens ras-related C3 botulinum toxin substrate 2 (rho family, small GTP binding protein Rac2) (RAC2), mRNA.	RAC2
ILMN_2041190	2.47787	up	NM_005242.3	Homo sapiens coagulation factor II (thrombin) receptor-like 1 (F2RL1), mRNA.	F2RL1
ILMN_2184184	2.46498	up	NM_000700.1	Homo sapiens annexin A1 (ANXA1), mRNA.	ANXA1
ILMN_1797009	2.46013	up	NM_001993.2	Homo sapiens coagulation factor III (thromboplastin, tissue factor) (F3), mRNA.	F3
ILMN_1664861	2.4546	up	NM_181353.1	Homo sapiens inhibitor of DNA binding 1, dominant negative helix-loop-helix protein (ID1), transcript variant 2, mRNA.	ID1
ILMN_1815308	2.40585	up	NM_001006946.1	Homo sapiens syndecan 1 (SDC1), transcript variant 1, mRNA.	SDC1
ILMN_2054297	2.37218	up	NM_000963.1	Homo sapiens prostaglandin-endoperoxide synthase 2 (prostaglandin G/H synthase and cyclooxygenase) (PTGS2), mRNA.	PTGS2
ILMN_2087702	2.35196	up	NM_002473.3	Homo sapiens myosin, heavy chain 9, non-muscle (MYH9), mRNA.	MYH9
ILMN_2404065	2.3402	up	NM_201414.1	Homo sapiens amyloid beta (A4) precursor protein (peptidase nexin-II, Alzheimer disease) (APP), transcript variant 3, mRNA.	APP
ILMN_1661825	2.32183	up	NM_003823.2	Homo sapiens tumor necrosis factor receptor superfamily, member 6b, decoy (TNFRSF6B), transcript variant M68E, mRNA.	TNFRSF6B
ILMN_1703855	2.3086	up	NM_006919.1	Homo sapiens serpin peptidase inhibitor, clade B (ovalbumin), member 3 (SERPINB3), mRNA.	SERPINB3
ILMN_1812262	2.2228	up	NM_013993.2	Homo sapiens discoidin domain receptor tyrosine kinase 1 (DDR1), transcript variant 1, mRNA.	DDR1
ILMN_1688154	2.19944	up	NM_002447.2	Homo sapiens macrophage stimulating 1 receptor (c-met-related tyrosine kinase) (MST1R), mRNA.	MST1R
ILMN_1784602	2.1857	up	NM_000389.2	Homo sapiens cyclin-dependent kinase inhibitor 1A (p21, Cip1) (CDKN1A), transcript variant 1, mRNA.	CDKN1A
ILMN_2317543	2.1847	up	NM_001005731.1	Homo sapiens integrin, beta 4 (ITGB4), transcript variant 3, mRNA.	ITGB4
ILMN_2129572	2.17991	up	NM_001993.2	Homo sapiens coagulation factor III (thromboplastin, tissue factor) (F3), mRNA.	F3
ILMN_2089167	2.17731	up	NM_014578.2	Homo sapiens ras homolog gene family, member D (RHOD), mRNA.	RHOD
ILMN_2357134	2.17342	up	NM_021972.2	Homo sapiens sphingosine kinase 1 (SPHK1), transcript variant 1, mRNA.	SPHK1
ILMN_2348788	2.15775	up	NM_001001392.1	Homo sapiens CD44 molecule (Indian blood group) (CD44), transcript variant 5, mRNA.	CD44
ILMN_2366864	2.15542	up	NM_021991.1	Homo sapiens junction plakoglobin (JUP), transcript variant 2, mRNA.	JUP
ILMN_1663866	2.1517	up	NM_000358.1	Homo sapiens transforming growth factor, beta-induced, 68kDa (TGFBI), mRNA.	TGFBI
ILMN_1655595	2.08885	up	NM_006216.2	Homo sapiens serpin peptidase inhibitor, clade E (nexin, plasminogen activator inhibitor type 1), member 2 (SERPINE2), mRNA.	SERPINE2
ILMN_1685397	2.04079	up	NM_002204.1	Homo sapiens integrin, alpha 3 (antigen CD49C, alpha 3 subunit of VLA-3 receptor) (ITGA3), transcript variant a, mRNA.	ITGA3
ILMN_1687533	2.03481	up	NM_006378.2	Homo sapiens sema domain, immunoglobulin domain (Ig), transmembrane domain (TM) and short cytoplasmic domain, (semaphorin) 4D (SEMA4D), mRNA.	SEMA4D
ILMN_1697220	2.02223	up	NM_002526.1	Homo sapiens 5'-nucleotidase, ecto (CD73) (NT5E), mRNA.	NT5E
ILMN_1653824	2.00907	up	NM_005562.1	Homo sapiens laminin, gamma 2 (LAMC2), transcript variant 1, mRNA.	LAMC2
ILMN_1798081	1.98514	up	NM_130440.1	Homo sapiens protein tyrosine phosphatase, receptor type, F (PTPRF), transcript variant 2, mRNA.	PTPRF
ILMN_2392274	1.96796	up	NM_001024844.1	Homo sapiens CD82 molecule (CD82), transcript variant 2, mRNA.	CD82
ILMN_1687583	1.95896	up	NM_001753.3	Homo sapiens caveolin 1, caveolae protein, 22kDa (CAV1), mRNA.	CAV1
ILMN_1730999	1.95871	up	NM_003292.2	Homo sapiens translocated promoter region (to activated MET oncogene) (TPR), mRNA.	TPR
ILMN_1706519	1.95468	up	NM_018891.1	Homo sapiens laminin, gamma 2 (LAMC2), transcript variant 2, mRNA.	LAMC2
ILMN_1726456	1.93931	up	NM_001013251.1	Homo sapiens solute carrier family 3 (activators of dibasic and neutral amino acid transport), member 2 (SLC3A2), transcript variant 6, mRNA.	SLC3A2
ILMN_1790534	1.91316	up	NM_002756.3	Homo sapiens mitogen-activated protein kinase kinase 3 (MAP2K3), transcript variant A, mRNA.	MAP2K3
ILMN_1735499	1.90472	up	NM_080927.3	Homo sapiens discoidin, CUB and LCCL domain containing 2 (DCBLD2), mRNA.	DCBLD2
ILMN_2228162	1.89489	up	NM_005557.2	Homo sapiens keratin 16 (focal non-epidermolytic palmoplantar keratoderma) (KRT16), mRNA.	KRT16
ILMN_1682636	1.8873	up	NM_002089.3	Homo sapiens chemokine (C-X-C motif) ligand 2 (CXCL2), mRNA.	CXCL2
ILMN_2393712	1.88661	up	NM_138565.1	Homo sapiens cortactin (CTTN), transcript variant 2, mRNA.	CTTN
ILMN_1701461	1.8758	up	NM_000362.4	Homo sapiens TIMP metallopeptidase inhibitor 3 (Sorsby fundus dystrophy, pseudoinflammatory) (TIMP3), mRNA.	TIMP3
ILMN_1687301	1.87023	up	NM_004385.2	Homo sapiens versican (VCAN), mRNA.	VCAN
ILMN_1738742	1.85729	up	NM_000930.2	Homo sapiens plasminogen activator, tissue (PLAT), transcript variant 1, mRNA.	PLAT
ILMN_1741970	1.85725	up	NM_002230.1	Homo sapiens junction plakoglobin (JUP), transcript variant 1, mRNA.	JUP
ILMN_1762561	1.84741	up	NM_003561.1	Homo sapiens phospholipase A2, group X (PLA2G10), mRNA.	PLA2G10
ILMN_1665792	1.84522	up	NM_002203.3	Homo sapiens integrin, alpha 2 (CD49B, alpha 2 subunit of VLA-2 receptor) (ITGA2), mRNA.	ITGA2
ILMN_2150856	1.8429	up	NM_002575.1	Homo sapiens serpin peptidase inhibitor, clade B (ovalbumin), member 2 (SERPINB2), mRNA.	SERPINB2
ILMN_1815023	1.82899	up	NM_002648.2	Homo sapiens pim-1 oncogene (PIM1), mRNA.	PIM1
ILMN_1726245	1.82387	up	NM_001024847.2	Homo sapiens transforming growth factor, beta receptor II (70/80kDa) (TGFBR2), transcript variant 1, mRNA.	TGFBR2
ILMN_1678842	1.80962	up	NM_003247.2	Homo sapiens thrombospondin 2 (THBS2), mRNA.	THBS2
ILMN_2149226	1.80676	up	NM_001753.3	Homo sapiens caveolin 1, caveolae protein, 22kDa (CAV1), mRNA.	CAV1
ILMN_1781155	1.80598	up	NM_002350.1	Homo sapiens v-yes-1 Yamaguchi sarcoma viral related oncogene homolog (LYN), mRNA.	LYN
ILMN_1655740	1.8014	up	NM_003068.3	Homo sapiens snail homolog 2 (Drosophila) (SNAI2), mRNA.	SNAI2
ILMN_1712632	1.80102	up	NM_000379.3	Homo sapiens xanthine dehydrogenase (XDH), mRNA.	XDH
ILMN_1763638	1.79286	up	NM_003567.2	Homo sapiens breast cancer anti-estrogen resistance 3 (BCAR3), mRNA.	BCAR3
ILMN_2380163	1.77669	up	NM_002840.3	Homo sapiens protein tyrosine phosphatase, receptor type, F (PTPRF), transcript variant 1, mRNA.	PTPRF
ILMN_1658709	1.76892	up	NM_002291.1	Homo sapiens laminin, beta 1 (LAMB1), mRNA.	LAMB1
ILMN_1758146	1.74864	up	NM_001040023.1	Homo sapiens signal-regulatory protein alpha (SIRPA), transcript variant 2, mRNA.	SIRPA
ILMN_1781285	1.74418	up	NM_004417.2	Homo sapiens dual specificity phosphatase 1 (DUSP1), mRNA.	DUSP1
ILMN_1691376	1.74315	up	NM_000214.1	Homo sapiens jagged 1 (Alagille syndrome) (JAG1), mRNA.	JAG1
ILMN_1791569	1.73835	up	NM_032242.2	Homo sapiens plexin A1 (PLXNA1), mRNA.	PLXNA1
ILMN_1665832	1.73288	up	NM_181353.1	Homo sapiens inhibitor of DNA binding 1, dominant negative helix-loop-helix protein (ID1), transcript variant 2, mRNA.	ID1
ILMN_1795930	1.73273	up	NM_000958.2	Homo sapiens prostaglandin E receptor 4 (subtype EP4) (PTGER4), mRNA.	PTGER4
ILMN_1796755	1.73205	up	NM_002213.3	Homo sapiens integrin, beta 5 (ITGB5), mRNA. XM_944688 XM_944693	ITGB5
ILMN_1668374	1.71776	up	NM_002213.3	Homo sapiens integrin, beta 5 (ITGB5), mRNA. XM_944688 XM_944693	ITGB5
ILMN_1765109	1.70291	up	NM_148973.1	Homo sapiens tumor necrosis factor receptor superfamily, member 25 (TNFRSF25), transcript variant 10, mRNA.	TNFRSF25
ILMN_2311166	1.69891	up	NM_002213.3	Homo sapiens integrin, beta 5 (ITGB5), mRNA. XM_944688 XM_944693	ITGB5
ILMN_1677305	1.68424	up	NM_006505.2	Homo sapiens poliovirus receptor (PVR), mRNA.	PVR
ILMN_1717262	1.67923	up	NM_006404.3	Homo sapiens protein C receptor, endothelial (EPCR) (PROCR), mRNA.	PROCR
ILMN_1758731	1.67606	up	NM_000775.2	Homo sapiens cytochrome P450, family 2, subfamily J, polypeptide 2 (CYP2J2), mRNA.	CYP2J2
ILMN_1657234	1.6686	up	NM_004591.1	Homo sapiens chemokine (C-C motif) ligand 20 (CCL20), mRNA.	CCL20
ILMN_1657708	1.66044	up	NM_007283.5	Homo sapiens monoglyceride lipase (MGLL), transcript variant 1, mRNA.	MGLL
ILMN_1654563	1.65961	up	NM_004429.3	Homo sapiens ephrin-B1 (EFNB1), mRNA.	EFNB1
ILMN_1785699	1.64945	up	NM_198964.1	Homo sapiens parathyroid hormone-like hormone (PTHLH), transcript variant 3, mRNA.	PTHLH
ILMN_2384241	1.64739	up	NM_001024847.1	Homo sapiens transforming growth factor, beta receptor II (70/80kDa) (TGFBR2), transcript variant 1, mRNA.	TGFBR2
ILMN_2314169	1.64623	up	NM_198965.1	Homo sapiens parathyroid hormone-like hormone (PTHLH), transcript variant 1, mRNA.	PTHLH
ILMN_1747251	1.63117	up	NM_181657.1	Homo sapiens leukotriene B4 receptor (LTB4R), mRNA.	LTB4R
ILMN_1744912	1.6293	up	NM_005231.2	Homo sapiens cortactin (CTTN), transcript variant 1, mRNA.	CTTN
ILMN_2409220	1.61171	up	NM_012484.1	Homo sapiens hyaluronan-mediated motility receptor (RHAMM) (HMMR), transcript variant 1, mRNA.	HMMR
ILMN_1715175	1.60596	up	NM_000245.2	Homo sapiens met proto-oncogene (hepatocyte growth factor receptor) (MET), mRNA.	MET
ILMN_1727050	1.58844	up	NM_177423.1	Homo sapiens protein tyrosine phosphatase, receptor type, f polypeptide (PTPRF), interacting protein (liprin), alpha 1 (PPFIA1), transcript variant 1, mRNA.	PPFIA1
ILMN_1801307	1.58658	up	NM_003810.2	Homo sapiens tumor necrosis factor (ligand) superfamily, member 10 (TNFSF10), mRNA.	TNFSF10
ILMN_1665865	1.58511	up	NM_001552.2	Homo sapiens insulin-like growth factor binding protein 4 (IGFBP4), mRNA.	IGFBP4
ILMN_1781942	1.58326	up	NM_012485.1	Homo sapiens hyaluronan-mediated motility receptor (RHAMM) (HMMR), transcript variant 2, mRNA.	HMMR
ILMN_1660341	1.5826	up	NM_002337.1	Homo sapiens low density lipoprotein receptor-related protein associated protein 1 (LRPAP1), mRNA.	LRPAP1
ILMN_2174127	1.57249	up	NM_080927.3	Homo sapiens discoidin, CUB and LCCL domain containing 2 (DCBLD2), mRNA.	DCBLD2
ILMN_2321416	1.57067	up	NM_005219.3	Homo sapiens diaphanous homolog 1 (Drosophila) (DIAPH1), transcript variant 1, mRNA.	DIAPH1
ILMN_2374340	1.57018	up	NM_001005376.1	Homo sapiens plasminogen activator, urokinase receptor (PLAUR), transcript variant 2, mRNA.	PLAUR
ILMN_1801105	1.56958	up	NM_006254.3	Homo sapiens protein kinase C, delta (PRKCD), transcript variant 1, mRNA.	PRKCD
ILMN_1766221	1.56853	up	NM_001497.2	Homo sapiens UDP-Gal:betaGlcNAc beta 1,4- galactosyltransferase, polypeptide 1 (B4GALT1), mRNA.	B4GALT1
ILMN_1661554	1.56622	up	NM_005219.2	Homo sapiens diaphanous homolog 1 (Drosophila) (DIAPH1), mRNA.	DIAPH1
ILMN_1710482	1.56448	up	NM_001642.1	Homo sapiens amyloid beta (A4) precursor-like protein 2 (APLP2), mRNA.	APLP2
ILMN_1785061	1.56225	up	NM_017449.3	Homo sapiens EPH receptor B2 (EPHB2), transcript variant 1, mRNA.	EPHB2
ILMN_2359287	1.56168	up	NM_000210.2	Homo sapiens integrin, alpha 6 (ITGA6), transcript variant 2, mRNA.	ITGA6
ILMN_1691508	1.55415	up	NM_001005376.1	Homo sapiens plasminogen activator, urokinase receptor (PLAUR), transcript variant 2, mRNA.	PLAUR
ILMN_1698732	1.54802	up	NM_016081.3	Homo sapiens palladin, cytoskeletal associated protein (PALLD), mRNA.	PALLD
ILMN_1666076	1.54068	up	NM_015320.2	Homo sapiens Rho guanine nucleotide exchange factor (GEF) 4 (ARHGEF4), transcript variant 1, mRNA.	ARHGEF4
ILMN_1778457	1.53265	up	NM_001562.2	Homo sapiens interleukin 18 (interferon-gamma-inducing factor) (IL18), mRNA.	IL18
ILMN_1670398	1.5313	up	NM_004327.3	Homo sapiens breakpoint cluster region (BCR), transcript variant 1, mRNA.	BCR
ILMN_1695422	1.52609	up	NM_005381.2	Homo sapiens nucleolin (NCL), mRNA.	NCL
ILMN_2372974	1.52307	up	NM_080792.2	Homo sapiens signal-regulatory protein alpha (SIRPA), transcript variant 3, mRNA.	SIRPA
ILMN_2121437	1.52287	up	NM_005381.2	Homo sapiens nucleolin (NCL), mRNA.	NCL
ILMN_1666545	1.52101	up	NM_001097635.1	Homo sapiens glucosaminyl (N-acetyl) transferase 1, core 2 (beta-1,6-N-acetylglucosaminyltransferase) (GCNT1), transcript variant 4, mRNA.	GCNT1
ILMN_1721022	1.51758	up	NM_003029.3	Homo sapiens SHC (Src homology 2 domain containing) transforming protein 1 (SHC1), transcript variant 2, mRNA.	SHC1
ILMN_1771962	1.51479	up	NM_000168.2	Homo sapiens GLI-Kruppel family member GLI3 (Greig cephalopolysyndactyly syndrome) (GLI3), mRNA.	GLI3
ILMN_1763390	1.5032	up	NM_002202.1	Homo sapiens ISL1 transcription factor, LIM/homeodomain, (islet-1) (ISL1), mRNA.	ISL1
ILMN_1689004	1.50253	up	NM_016639.1	Homo sapiens tumor necrosis factor receptor superfamily, member 12A (TNFRSF12A), mRNA.	TNFRSF12A
ILMN_1651832	-1.5085	down	NM_006795.2	Homo sapiens EH-domain containing 1 (EHD1), mRNA.	EHD1
ILMN_2363586	-1.51569	down	NM_001007067.1	Homo sapiens syndecan binding protein (syntenin) (SDCBP), transcript variant 2, mRNA.	SDCBP
ILMN_1788002	-1.51718	down	NM_139012.1	Homo sapiens mitogen-activated protein kinase 14 (MAPK14), transcript variant 2, mRNA.	MAPK14
ILMN_2198393	-1.51818	down	NM_007044.2	Homo sapiens katanin p60 (ATPase-containing) subunit A 1 (KATNA1), mRNA.	KATNA1
ILMN_2387799	-1.52043	down	NM_031268.4	Homo sapiens 3-phosphoinositide dependent protein kinase-1 (PDPK1), transcript variant 2, mRNA.	PDPK1
ILMN_1722811	-1.53209	down	NM_004064.2	Homo sapiens cyclin-dependent kinase inhibitor 1B (p27, Kip1) (CDKN1B), mRNA.	CDKN1B
ILMN_1802397	-1.54548	down	NM_002067.1	Homo sapiens guanine nucleotide binding protein (G protein), alpha 11 (Gq class) (GNA11), mRNA.	GNA11
ILMN_1750496	-1.55395	down	NM_006006.4	Homo sapiens zinc finger and BTB domain containing 16 (ZBTB16), transcript variant 1, mRNA.	ZBTB16
ILMN_2261076	-1.55632	down	NM_006403.2	Homo sapiens neural precursor cell expressed, developmentally down-regulated 9 (NEDD9), transcript variant 1, mRNA.	NEDD9
ILMN_1661589	-1.55669	down	NM_139029.1	Homo sapiens CD151 molecule (Raph blood group) (CD151), transcript variant 4, mRNA.	CD151
ILMN_1734205	-1.56388	down	NM_170712.1	Homo sapiens Ras association (RalGDS/AF-6) domain family 1 (RASSF1), transcript variant B, mRNA.	RASSF1
ILMN_1790549	-1.5717	down	NM_005724.4	Homo sapiens tetraspanin 3 (TSPAN3), transcript variant 1, mRNA.	TSPAN3
ILMN_2376859	-1.57614	down	NM_025208.4	Homo sapiens platelet derived growth factor D (PDGFD), transcript variant 1, mRNA.	PDGFD
ILMN_2166093	-1.57823	down	NM_002645.1	Homo sapiens phosphoinositide-3-kinase, class 2, alpha polypeptide (PIK3C2A), mRNA.	PIK3C2A
ILMN_1678678	-1.58419	down	NM_001467.4	Homo sapiens solute carrier family 37 (glucose-6-phosphate transporter), member 4 (SLC37A4), mRNA.	SLC37A4
ILMN_1680738	-1.59172	down	NM_004772.1	Homo sapiens chromosome 5 open reading frame 13 (C5orf13), mRNA.	C5orf13
ILMN_2091412	-1.60441	down	NM_001459.2	Homo sapiens fms-related tyrosine kinase 3 ligand (FLT3LG), mRNA.	FLT3LG
ILMN_1701441	-1.60705	down	NM_057159.2	Homo sapiens lysophosphatidic acid receptor 1 (LPAR1), transcript variant 2, mRNA.	LPAR1
ILMN_1763347	-1.61625	down	NM_006219.1	Homo sapiens phosphoinositide-3-kinase, catalytic, beta polypeptide (PIK3CB), mRNA.	PIK3CB
ILMN_1749078	-1.62107	down	NM_003255.4	Homo sapiens TIMP metallopeptidase inhibitor 2 (TIMP2), mRNA.	TIMP2
ILMN_1667260	-1.62243	down	NM_002746.1	Homo sapiens mitogen-activated protein kinase 3 (MAPK3), mRNA.	MAPK3
ILMN_1701998	-1.62958	down	NM_198595.2	Homo sapiens actin filament associated protein 1 (AFAP1), transcript variant 2, mRNA.	AFAP1
ILMN_1810274	-1.63125	down	NM_002145.3	Homo sapiens homeobox B2 (HOXB2), mRNA.	HOXB2
ILMN_2310814	-1.6346	down	NM_016841.2	Homo sapiens microtubule-associated protein tau (MAPT), transcript variant 4, mRNA.	MAPT
ILMN_2347949	-1.64	down	NM_000402.3	Homo sapiens glucose-6-phosphate dehydrogenase (G6PD), transcript variant 1, mRNA.	G6PD
ILMN_1779017	-1.66728	down	NM_000508.3	Homo sapiens fibrinogen alpha chain (FGA), transcript variant alpha-E, mRNA.	FGA
ILMN_1806603	-1.67045	down	NM_018670.2	Homo sapiens mesoderm posterior 1 homolog (mouse) (MESP1), mRNA.	MESP1
ILMN_2402341	-1.68114	down	NM_001040056.1	Homo sapiens mitogen-activated protein kinase 3 (MAPK3), transcript variant 2, mRNA.	MAPK3
ILMN_2089329	-1.68365	down	NM_005842.2	Homo sapiens sprouty homolog 2 (Drosophila) (SPRY2), mRNA.	SPRY2
ILMN_2409451	-1.68658	down	NM_205842.1	Homo sapiens NCK-associated protein 1 (NCKAP1), transcript variant 2, mRNA.	NCKAP1
ILMN_1759232	-1.68836	down	NM_005544.1	Homo sapiens insulin receptor substrate 1 (IRS1), mRNA.	IRS1
ILMN_1787461	-1.70926	down	NM_004350.2	Homo sapiens runt-related transcription factor 3 (RUNX3), transcript variant 2, mRNA.	RUNX3
ILMN_1797786	-1.71131	down	NM_002969.3	Homo sapiens mitogen-activated protein kinase 12 (MAPK12), mRNA.	MAPK12
ILMN_1747911	-1.72435	down	NM_001786.2	Homo sapiens cell division cycle 2, G1 to S and G2 to M (CDC2), transcript variant 1, mRNA.	CDC2
ILMN_2086890	-1.73692	down	NM_001146.3	Homo sapiens angiopoietin 1 (ANGPT1), mRNA.	ANGPT1
ILMN_2408683	-1.74847	down	NM_177414.1	Homo sapiens phosphatidic acid phosphatase type 2B (PPAP2B), transcript variant 2, mRNA.	PPAP2B
ILMN_1760493	-1.78196	down	NM_017980.3	Homo sapiens LIM and senescent cell antigen-like domains 2 (LIMS2), mRNA.	LIMS2
ILMN_2278235	-1.78222	down	NM_001012614.1	Homo sapiens C-terminal binding protein 1 (CTBP1), transcript variant 2, mRNA.	CTBP1
ILMN_1689976	-1.78991	down	NM_005711.3	Homo sapiens EGF-like repeats and discoidin I-like domains 3 (EDIL3), mRNA.	EDIL3
ILMN_1710428	-1.80019	down	NM_001786.2	Homo sapiens cell division cycle 2, G1 to S and G2 to M (CDC2), transcript variant 1, mRNA.	CDC2
ILMN_1656487	-1.81357	down	NM_021871.2	Homo sapiens fibrinogen alpha chain (FGA), transcript variant alpha, mRNA.	FGA
ILMN_2393573	-1.81831	down	NM_007182.4	Homo sapiens Ras association (RalGDS/AF-6) domain family member 1 (RASSF1), transcript variant A, mRNA.	RASSF1
ILMN_1664176	-1.82295	down	NM_006329.2	Homo sapiens fibulin 5 (FBLN5), mRNA.	FBLN5
ILMN_1809364	-1.82551	down	NM_002527.3	Homo sapiens neurotrophin 3 (NTF3), mRNA.	NTF3
ILMN_1740900	-1.83155	down	NM_130851.1	Homo sapiens bone morphogenetic protein 4 (BMP4), transcript variant 3, mRNA.	BMP4
ILMN_2363591	-1.85442	down	NM_001007067.1	Homo sapiens syndecan binding protein (syntenin) (SDCBP), transcript variant 2, mRNA.	SDCBP
ILMN_1803094	-1.86479	down	NM_033135.3	Homo sapiens platelet derived growth factor D (PDGFD), transcript variant 2, mRNA.	PDGFD
ILMN_1707308	-1.87138	down	NM_001099856.1	Homo sapiens inhibitor of kappa light polypeptide gene enhancer in B-cells, kinase gamma (IKBKG), transcript variant 2, mRNA.	IKBKG
ILMN_1653793	-1.8758	down	NM_002613.3	Homo sapiens 3-phosphoinositide dependent protein kinase-1 (PDPK1), transcript variant 1, mRNA.	PDPK1
ILMN_1695606	-1.88077	down	NM_001406.3	Homo sapiens ephrin-B3 (EFNB3), mRNA.	EFNB3
ILMN_1779547	-1.88368	down	NM_006665.2	Homo sapiens heparanase (HPSE), mRNA.	HPSE
ILMN_1700681	-1.9397	down	NM_134445.2	Homo sapiens CD99 molecule-like 2 (CD99L2), transcript variant 3, mRNA.	CD99L2
ILMN_1802411	-1.94511	down	NM_181501.1	Homo sapiens integrin, alpha 1 (ITGA1), mRNA.	ITGA1
ILMN_1744295	-1.94539	down	NM_058195.2	Homo sapiens cyclin-dependent kinase inhibitor 2A (melanoma, p16, inhibits CDK4) (CDKN2A), transcript variant 4, mRNA.	CDKN2A
ILMN_2092850	-1.95834	down	NM_006665.3	Homo sapiens heparanase (HPSE), mRNA.	HPSE
ILMN_2388484	-1.96336	down	NM_002374.3	Homo sapiens microtubule-associated protein 2 (MAP2), transcript variant 1, mRNA.	MAP2
ILMN_1683239	-2.00703	down	NM_170713.2	Homo sapiens Ras association (RalGDS/AF-6) domain family member 1 (RASSF1), transcript variant C, mRNA.	RASSF1
ILMN_2388142	-2.09806	down	NM_134445.2	Homo sapiens CD99 molecule-like 2 (CD99L2), transcript variant 3, mRNA.	CD99L2
ILMN_1729281	-2.11482	down	NM_020126.3	Homo sapiens sphingosine kinase 2 (SPHK2), mRNA.	SPHK2
ILMN_1791483	-2.12973	down	NM_006203.3	Homo sapiens phosphodiesterase 4D, cAMP-specific (phosphodiesterase E3 dunce homolog, Drosophila) (PDE4D), mRNA.	PDE4D
ILMN_1801584	-2.16303	down	NM_003467.2	Homo sapiens chemokine (C-X-C motif) receptor 4 (CXCR4), transcript variant 2, mRNA.	CXCR4
ILMN_2223941	-2.16912	down	NM_006329.2	Homo sapiens fibulin 5 (FBLN5), mRNA.	FBLN5
ILMN_1663092	-2.18073	down	NM_006079.3	Homo sapiens Cbp/p300-interacting transactivator, with Glu/Asp-rich carboxy-terminal domain, 2 (CITED2), mRNA.	CITED2
ILMN_1764201	-2.19706	down	NM_031845.2	Homo sapiens microtubule-associated protein 2 (MAP2), transcript variant 2, mRNA.	MAP2
ILMN_1747227	-2.24327	down	NM_000674.1	Homo sapiens adenosine A1 receptor (ADORA1), mRNA.	ADORA1
ILMN_1738816	-2.25311	down	NM_002015.3	Homo sapiens forkhead box O1 (FOXO1), mRNA.	FOXO1
ILMN_2341595	-2.42655	down	NM_000899.3	Homo sapiens KIT ligand (KITLG), transcript variant b, mRNA.	KITLG
ILMN_1677723	-2.44334	down	NM_001146.3	Homo sapiens angiopoietin 1 (ANGPT1), mRNA.	ANGPT1
ILMN_2388800	-2.51628	down	NM_003713.3	Homo sapiens phosphatidic acid phosphatase type 2B (PPAP2B), transcript variant 1, mRNA.	PPAP2B
ILMN_1725193	-2.53763	down	NM_000597.2	Homo sapiens insulin-like growth factor binding protein 2, 36kDa (IGFBP2), mRNA.	IGFBP2
ILMN_1655469	-2.55217	down	NM_005724.4	Homo sapiens tetraspanin 3 (TSPAN3), transcript variant 1, mRNA.	TSPAN3
ILMN_1785646	-2.64839	down	NM_153321.1	Homo sapiens peripheral myelin protein 22 (PMP22), transcript variant 2, mRNA.	PMP22
ILMN_1810864	-3.09596	down	NM_153321.1	Homo sapiens peripheral myelin protein 22 (PMP22), transcript variant 2, mRNA.	PMP22
ILMN_1808508	-3.83755	down	NM_000899.3	Homo sapiens KIT ligand (KITLG), transcript variant b, mRNA.	KITLG
ILMN_2396875	-3.85794	down	NM_001013398.1	Homo sapiens insulin-like growth factor binding protein 3 (IGFBP3), transcript variant 1, mRNA.	IGFBP3
ILMN_1727087	-4.04754	down	NM_000165.3	Homo sapiens gap junction protein, alpha 1, 43kDa (GJA1), mRNA.	GJA1
ILMN_1815057	-4.27924	down	NM_002609.3	Homo sapiens platelet-derived growth factor receptor, beta polypeptide (PDGFRB), mRNA.	PDGFRB
ILMN_2371280	-4.57949	down	NM_172313.1	Homo sapiens colony stimulating factor 3 receptor (granulocyte) (CSF3R), transcript variant 4, mRNA.	CSF3R
ILMN_1746085	-5.19261	down	NM_000598.4	Homo sapiens insulin-like growth factor binding protein 3 (IGFBP3), transcript variant 2, mRNA.	IGFBP3

## Sheet: CELL MORPHOLOGY
PROBE_ID	Fold change(BEAS-PI3KCA-E545K vs BEAS-2B)	Regulation(BEAS-PI3KCA-E545K vs BEAS-2B)	Accession	Definition	Symbol
ILMN_1762899	18.3552	up	NM_001964.2	Homo sapiens early growth response 1 (EGR1), mRNA.	EGR1
ILMN_1669523	15.7	up	NM_005252.2	Homo sapiens v-fos FBJ murine osteosarcoma viral oncogene homolog (FOS), mRNA.	FOS
ILMN_1692223	8.75516	up	NM_005564.3	Homo sapiens lipocalin 2 (LCN2), mRNA.	LCN2
ILMN_1775501	8.34319	up	NM_000576.2	Homo sapiens interleukin 1, beta (IL1B), mRNA.	IL1B
ILMN_1688480	7.23729	up	NM_053056.2	Homo sapiens cyclin D1 (CCND1), mRNA.	CCND1
ILMN_1806023	6.2372	up	NM_002228.3	Homo sapiens jun oncogene (JUN), mRNA.	JUN
ILMN_2374865	6.21476	up	NM_001040619.1	Homo sapiens activating transcription factor 3 (ATF3), transcript variant 4, mRNA.	ATF3
ILMN_2188862	6.03283	up	NM_004864.1	Homo sapiens growth differentiation factor 15 (GDF15), mRNA.	GDF15
ILMN_1658483	6.00639	up	NM_000575.3	Homo sapiens interleukin 1, alpha (IL1A), mRNA.	IL1A
ILMN_1803429	4.98629	up	NM_001001391.1	Homo sapiens CD44 molecule (Indian blood group) (CD44), transcript variant 4, mRNA.	CD44
ILMN_2149164	4.07608	up	NM_003012.3	Homo sapiens secreted frizzled-related protein 1 (SFRP1), mRNA.	SFRP1
ILMN_1687978	4.00621	up	NM_007350.3	Homo sapiens pleckstrin homology-like domain, family A, member 1 (PHLDA1), mRNA.	PHLDA1
ILMN_1793888	3.92583	up	NM_002639.3	Homo sapiens serpin peptidase inhibitor, clade B (ovalbumin), member 5 (SERPINB5), mRNA.	SERPINB5
ILMN_1663042	3.50774	up	NM_002999.2	Homo sapiens syndecan 4 (SDC4), mRNA.	SDC4
ILMN_1680618	3.49041	up	NM_002467.3	Homo sapiens v-myc myelocytomatosis viral oncogene homolog (avian) (MYC), mRNA.	MYC
ILMN_1699651	3.35949	up	NM_000600.1	Homo sapiens interleukin 6 (interferon, beta 2) (IL6), mRNA.	IL6
ILMN_1744381	3.35524	up	NM_000602.1	Homo sapiens serpin peptidase inhibitor, clade E (nexin, plasminogen activator inhibitor type 1), member 1 (SERPINE1), mRNA.	SERPINE1
ILMN_1805466	3.33331	up	NM_000346.2	Homo sapiens SRY (sex determining region Y)-box 9 (campomelic dysplasia, autosomal sex-reversal) (SOX9), mRNA.	SOX9
ILMN_1770940	3.11479	up	NM_004360.2	Homo sapiens cadherin 1, type 1, E-cadherin (epithelial) (CDH1), mRNA.	CDH1
ILMN_2110908	2.97965	up	NM_002467.3	Homo sapiens v-myc myelocytomatosis viral oncogene homolog (avian) (MYC), mRNA.	MYC
ILMN_1725946	2.92841	up	NM_006147.2	Homo sapiens interferon regulatory factor 6 (IRF6), mRNA.	IRF6
ILMN_1751465	2.88926	up	NM_001717.2	Homo sapiens basonuclin 1 (BNC1), mRNA.	BNC1
ILMN_1794501	2.86447	up	NM_005329.2	Homo sapiens hyaluronan synthase 3 (HAS3), transcript variant 1, mRNA.	HAS3
ILMN_2062468	2.83256	up	NM_001553.1	Homo sapiens insulin-like growth factor binding protein 7 (IGFBP7), mRNA.	IGFBP7
ILMN_1682775	2.77305	up	NM_001955.2	Homo sapiens endothelin 1 (EDN1), mRNA.	EDN1
ILMN_1805175	2.7507	up	NM_001099691.1	Homo sapiens transforming growth factor, alpha (TGFA), transcript variant 2, mRNA.	TGFA
ILMN_2404063	2.73667	up	NM_201414.1	Homo sapiens amyloid beta (A4) precursor protein (peptidase nexin-II, Alzheimer disease) (APP), transcript variant 3, mRNA.	APP
ILMN_2083946	2.63871	up	NM_003236.1	Homo sapiens transforming growth factor, alpha (TGFA), mRNA.	TGFA
ILMN_1719759	2.60686	up	NM_002160.2	Homo sapiens tenascin C (hexabrachion) (TNC), mRNA.	TNC
ILMN_2086077	2.47603	up	NM_002229.2	Homo sapiens jun B proto-oncogene (JUNB), mRNA.	JUNB
ILMN_2298301	2.4712	up	NM_001717.2	Homo sapiens basonuclin 1 (BNC1), mRNA.	BNC1
ILMN_2184184	2.46498	up	NM_000700.1	Homo sapiens annexin A1 (ANXA1), mRNA.	ANXA1
ILMN_2404065	2.3402	up	NM_201414.1	Homo sapiens amyloid beta (A4) precursor protein (peptidase nexin-II, Alzheimer disease) (APP), transcript variant 3, mRNA.	APP
ILMN_1771841	2.26988	up	NM_005438.2	Homo sapiens FOS-like antigen 1 (FOSL1), mRNA.	FOSL1
ILMN_1691249	2.25501	up	NM_001024216.1	Homo sapiens filamin binding LIM protein 1 (FBLIM1), transcript variant 3, mRNA.	FBLIM1
ILMN_2315780	2.22656	up	NM_006997.2	Homo sapiens transforming, acidic coiled-coil containing protein 2 (TACC2), transcript variant 4, mRNA.	TACC2
ILMN_2336609	2.21028	up	NM_206929.1	Homo sapiens synaptotagmin-like 2 (SYTL2), transcript variant e, mRNA.	SYTL2
ILMN_1688154	2.19944	up	NM_002447.2	Homo sapiens macrophage stimulating 1 receptor (c-met-related tyrosine kinase) (MST1R), mRNA.	MST1R
ILMN_1784602	2.1857	up	NM_000389.2	Homo sapiens cyclin-dependent kinase inhibitor 1A (p21, Cip1) (CDKN1A), transcript variant 1, mRNA.	CDKN1A
ILMN_2089167	2.17731	up	NM_014578.2	Homo sapiens ras homolog gene family, member D (RHOD), mRNA.	RHOD
ILMN_2348788	2.15775	up	NM_001001392.1	Homo sapiens CD44 molecule (Indian blood group) (CD44), transcript variant 5, mRNA.	CD44
ILMN_1685397	2.04079	up	NM_002204.1	Homo sapiens integrin, alpha 3 (antigen CD49C, alpha 3 subunit of VLA-3 receptor) (ITGA3), transcript variant a, mRNA.	ITGA3
ILMN_1687583	1.95896	up	NM_001753.3	Homo sapiens caveolin 1, caveolae protein, 22kDa (CAV1), mRNA.	CAV1
ILMN_1730999	1.95871	up	NM_003292.2	Homo sapiens translocated promoter region (to activated MET oncogene) (TPR), mRNA.	TPR
ILMN_2363165	1.92724	up	NM_206861.1	Homo sapiens transforming, acidic coiled-coil containing protein 2 (TACC2), transcript variant 2, mRNA.	TACC2
ILMN_1790534	1.91316	up	NM_002756.3	Homo sapiens mitogen-activated protein kinase kinase 3 (MAP2K3), transcript variant A, mRNA.	MAP2K3
ILMN_2228162	1.89489	up	NM_005557.2	Homo sapiens keratin 16 (focal non-epidermolytic palmoplantar keratoderma) (KRT16), mRNA.	KRT16
ILMN_1701461	1.8758	up	NM_000362.4	Homo sapiens TIMP metallopeptidase inhibitor 3 (Sorsby fundus dystrophy, pseudoinflammatory) (TIMP3), mRNA.	TIMP3
ILMN_1726245	1.82387	up	NM_001024847.2	Homo sapiens transforming growth factor, beta receptor II (70/80kDa) (TGFBR2), transcript variant 1, mRNA.	TGFBR2
ILMN_1786722	1.82037	up	NM_015481.1	Homo sapiens zinc finger protein 385A (ZNF385A), mRNA.	ZNF385A
ILMN_2149226	1.80676	up	NM_001753.3	Homo sapiens caveolin 1, caveolae protein, 22kDa (CAV1), mRNA.	CAV1
ILMN_1725534	1.75244	up	NM_004924.3	Homo sapiens actinin, alpha 4 (ACTN4), mRNA.	ACTN4
ILMN_1758146	1.74864	up	NM_001040023.1	Homo sapiens signal-regulatory protein alpha (SIRPA), transcript variant 2, mRNA.	SIRPA
ILMN_2353143	1.71884	up	NM_001024215.1	Homo sapiens filamin binding LIM protein 1 (FBLIM1), transcript variant 2, mRNA.	FBLIM1
ILMN_1724941	1.71214	up	NM_022842.3	Homo sapiens CUB domain containing protein 1 (CDCP1), transcript variant 1, mRNA.	CDCP1
ILMN_1740523	1.69966	up	NM_182926.2	Homo sapiens kinectin 1 (kinesin receptor) (KTN1), transcript variant 1, mRNA.	KTN1
ILMN_2116127	1.69549	up	NM_006310.2	Homo sapiens aminopeptidase puromycin sensitive (NPEPPS), mRNA.	NPEPPS
ILMN_1654563	1.65961	up	NM_004429.3	Homo sapiens ephrin-B1 (EFNB1), mRNA.	EFNB1
ILMN_2384241	1.64739	up	NM_001024847.1	Homo sapiens transforming growth factor, beta receptor II (70/80kDa) (TGFBR2), transcript variant 1, mRNA.	TGFBR2
ILMN_1724789	1.60879	up	NM_000611.4	Homo sapiens CD59 molecule, complement regulatory protein (CD59), transcript variant 2, mRNA.	CD59
ILMN_1715175	1.60596	up	NM_000245.2	Homo sapiens met proto-oncogene (hepatocyte growth factor receptor) (MET), mRNA.	MET
ILMN_2398159	1.59726	up	NM_013253.4	Homo sapiens dickkopf homolog 3 (Xenopus laevis) (DKK3), transcript variant 2, mRNA.	DKK3
ILMN_2339202	1.58547	up	NM_004986.2	Homo sapiens kinectin 1 (kinesin receptor) (KTN1), transcript variant 4, mRNA.	KTN1
ILMN_2374340	1.57018	up	NM_001005376.1	Homo sapiens plasminogen activator, urokinase receptor (PLAUR), transcript variant 2, mRNA.	PLAUR
ILMN_1801105	1.56958	up	NM_006254.3	Homo sapiens protein kinase C, delta (PRKCD), transcript variant 1, mRNA.	PRKCD
ILMN_2359287	1.56168	up	NM_000210.2	Homo sapiens integrin, alpha 6 (ITGA6), transcript variant 2, mRNA.	ITGA6
ILMN_1691508	1.55415	up	NM_001005376.1	Homo sapiens plasminogen activator, urokinase receptor (PLAUR), transcript variant 2, mRNA.	PLAUR
ILMN_1698732	1.54802	up	NM_016081.3	Homo sapiens palladin, cytoskeletal associated protein (PALLD), mRNA.	PALLD
ILMN_1734543	1.53868	up	NM_130435.2	Homo sapiens protein tyrosine phosphatase, receptor type, E (PTPRE), transcript variant 2, mRNA.	PTPRE
ILMN_1778457	1.53265	up	NM_001562.2	Homo sapiens interleukin 18 (interferon-gamma-inducing factor) (IL18), mRNA.	IL18
ILMN_1670398	1.5313	up	NM_004327.3	Homo sapiens breakpoint cluster region (BCR), transcript variant 1, mRNA.	BCR
ILMN_2372974	1.52307	up	NM_080792.2	Homo sapiens signal-regulatory protein alpha (SIRPA), transcript variant 3, mRNA.	SIRPA
ILMN_1721022	1.51758	up	NM_003029.3	Homo sapiens SHC (Src homology 2 domain containing) transforming protein 1 (SHC1), transcript variant 2, mRNA.	SHC1
ILMN_1774982	1.51456	up	NM_145057.2	Homo sapiens CDC42 effector protein (Rho GTPase binding) 5 (CDC42EP5), mRNA.	CDC42EP5
ILMN_2072357	1.50859	up	NM_006147.2	Homo sapiens interferon regulatory factor 6 (IRF6), mRNA.	IRF6
ILMN_1815673	1.50843	up	NM_015881.5	Homo sapiens dickkopf homolog 3 (Xenopus laevis) (DKK3), transcript variant 1, mRNA.	DKK3
ILMN_1738725	1.50502	up	NM_002309.2	Homo sapiens leukemia inhibitory factor (cholinergic differentiation factor) (LIF), mRNA.	LIF
ILMN_1748578	-1.50309	down	NM_006265.1	Homo sapiens RAD21 homolog (S. pombe) (RAD21), mRNA.	RAD21
ILMN_2198393	-1.51818	down	NM_007044.2	Homo sapiens katanin p60 (ATPase-containing) subunit A 1 (KATNA1), mRNA.	KATNA1
ILMN_1696591	-1.52086	down	NM_000321.2	Homo sapiens retinoblastoma 1 (including osteosarcoma) (RB1), mRNA.	RB1
ILMN_2194627	-1.54368	down	NM_178439.3	Homo sapiens germ cell-less homolog 1 (Drosophila) (GMCL1), mRNA.	GMCL1
ILMN_1750496	-1.55395	down	NM_006006.4	Homo sapiens zinc finger and BTB domain containing 16 (ZBTB16), transcript variant 1, mRNA.	ZBTB16
ILMN_1734205	-1.56388	down	NM_170712.1	Homo sapiens Ras association (RalGDS/AF-6) domain family 1 (RASSF1), transcript variant B, mRNA.	RASSF1
ILMN_1660451	-1.58204	down	NM_178008.1	Homo sapiens START domain containing 13 (STARD13), transcript variant delta, mRNA.	STARD13
ILMN_1717357	-1.6008	down	NM_004208.2	Homo sapiens apoptosis-inducing factor, mitochondrion-associated, 1 (AIFM1), nuclear gene encoding mitochondrial protein, transcript variant 1, mRNA.	AIFM1
ILMN_1701441	-1.60705	down	NM_057159.2	Homo sapiens lysophosphatidic acid receptor 1 (LPAR1), transcript variant 2, mRNA.	LPAR1
ILMN_2257607	-1.61686	down	NM_178006.1	Homo sapiens START domain containing 13 (STARD13), transcript variant alpha, mRNA.	STARD13
ILMN_2310814	-1.6346	down	NM_016841.2	Homo sapiens microtubule-associated protein tau (MAPT), transcript variant 4, mRNA.	MAPT
ILMN_1670532	-1.6809	down	NM_178439.3	Homo sapiens germ cell-less homolog 1 (Drosophila) (GMCL1), mRNA.	GMCL1
ILMN_2389876	-1.71722	down	NM_015927.3	Homo sapiens transforming growth factor beta 1 induced transcript 1 (TGFB1I1), transcript variant 2, mRNA.	TGFB1I1
ILMN_2337336	-1.73879	down	NM_001042724.1	Homo sapiens poliovirus receptor-related 2 (herpesvirus entry mediator B) (PVRL2), transcript variant delta, mRNA.	PVRL2
ILMN_2393573	-1.81831	down	NM_007182.4	Homo sapiens Ras association (RalGDS/AF-6) domain family member 1 (RASSF1), transcript variant A, mRNA.	RASSF1
ILMN_1809364	-1.82551	down	NM_002527.3	Homo sapiens neurotrophin 3 (NTF3), mRNA.	NTF3
ILMN_1740900	-1.83155	down	NM_130851.1	Homo sapiens bone morphogenetic protein 4 (BMP4), transcript variant 3, mRNA.	BMP4
ILMN_1786125	-1.84751	down	NM_001237.2	Homo sapiens cyclin A2 (CCNA2), mRNA.	CCNA2
ILMN_1767766	-1.84996	down	NM_181738.1	Homo sapiens peroxiredoxin 2 (PRDX2), nuclear gene encoding mitochondrial protein, transcript variant 3, mRNA.	PRDX2
ILMN_1695606	-1.88077	down	NM_001406.3	Homo sapiens ephrin-B3 (EFNB3), mRNA.	EFNB3
ILMN_1744295	-1.94539	down	NM_058195.2	Homo sapiens cyclin-dependent kinase inhibitor 2A (melanoma, p16, inhibits CDK4) (CDKN2A), transcript variant 4, mRNA.	CDKN2A
ILMN_1683239	-2.00703	down	NM_170713.2	Homo sapiens Ras association (RalGDS/AF-6) domain family member 1 (RASSF1), transcript variant C, mRNA.	RASSF1
ILMN_2382829	-2.0576	down	NM_181738.1	Homo sapiens peroxiredoxin 2 (PRDX2), nuclear gene encoding mitochondrial protein, transcript variant 3, mRNA.	PRDX2
ILMN_1718565	-2.13014	down	NM_000076.1	Homo sapiens cyclin-dependent kinase inhibitor 1C (p57, Kip2) (CDKN1C), mRNA.	CDKN1C
ILMN_1695290	-2.17561	down	NM_006832.1	Homo sapiens fermitin family homolog 2 (Drosophila) (FERMT2), mRNA.	FERMT2
ILMN_1663092	-2.18073	down	NM_006079.3	Homo sapiens Cbp/p300-interacting transactivator, with Glu/Asp-rich carboxy-terminal domain, 2 (CITED2), mRNA.	CITED2
ILMN_1738816	-2.25311	down	NM_002015.3	Homo sapiens forkhead box O1 (FOXO1), mRNA.	FOXO1
ILMN_1777233	-2.32131	down	NM_004091.2	Homo sapiens E2F transcription factor 2 (E2F2), mRNA.	E2F2
ILMN_2341595	-2.42655	down	NM_000899.3	Homo sapiens KIT ligand (KITLG), transcript variant b, mRNA.	KITLG
ILMN_1725193	-2.53763	down	NM_000597.2	Homo sapiens insulin-like growth factor binding protein 2, 36kDa (IGFBP2), mRNA.	IGFBP2
ILMN_1785646	-2.64839	down	NM_153321.1	Homo sapiens peripheral myelin protein 22 (PMP22), transcript variant 2, mRNA.	PMP22
ILMN_1810864	-3.09596	down	NM_153321.1	Homo sapiens peripheral myelin protein 22 (PMP22), transcript variant 2, mRNA.	PMP22
ILMN_1786444	-3.58276	down	NM_000237.2	Homo sapiens lipoprotein lipase (LPL), mRNA.	LPL
ILMN_1763359	-3.79444	down	XM_499343.2	PREDICTED: Homo sapiens paternally expressed 10 (PEG10), mRNA.	PEG10
ILMN_1808508	-3.83755	down	NM_000899.3	Homo sapiens KIT ligand (KITLG), transcript variant b, mRNA.	KITLG
ILMN_2396875	-3.85794	down	NM_001013398.1	Homo sapiens insulin-like growth factor binding protein 3 (IGFBP3), transcript variant 1, mRNA.	IGFBP3
ILMN_1727087	-4.04754	down	NM_000165.3	Homo sapiens gap junction protein, alpha 1, 43kDa (GJA1), mRNA.	GJA1
ILMN_1815057	-4.27924	down	NM_002609.3	Homo sapiens platelet-derived growth factor receptor, beta polypeptide (PDGFRB), mRNA.	PDGFRB
ILMN_2297626	-4.59126	down	NM_001040152.1	Homo sapiens paternally expressed 10 (PEG10), transcript variant 1, mRNA. XM_940378	PEG10
ILMN_1746085	-5.19261	down	NM_000598.4	Homo sapiens insulin-like growth factor binding protein 3 (IGFBP3), transcript variant 2, mRNA.	IGFBP3
